# Supplementary material for: Replacement of microsatellite markers by imputed medium-density SNP arrays for parentage control in German warmblood horses
Source: J Appl Genet. 2022 Sep 29;63(4):783–92. doi: 10.1007/s13353-022-00725-9 (PMC9637052; doi:10.1007/s13353-022-00725-9)
Supplement: Supplementary file 1 — Supplementary file1 (XLSX 41 KB) [file 13353_2022_725_MOESM1_ESM.xlsx]

## Sheet: 1_all_breeds
File S1 Across all breeds, Microsatellite allele frequencies and genotyping rates in five German warmblood horse breeds Microsatellite allele frequencies in percent for alleles A to Z. Empty cells indicate a frequency of zero. Major alleles are highlighted in bold. Green vertical bars correspond to allele frequency and they increase in length as the allele frequency rises. The genotyping rate per…
allele	AHT4	AHT5	ASB2	ASB17	ASB23	CA425	HMS1	HMS2	HMS3	HMS6	HMS7	HTG10	HTG4	HTG6	HTG7	LEX3	VHL20
A	NA	NA	NA	NA	NA	NA	NA	NA	NA	NA	NA	NA	NA	NA	NA	NA	NA
B	NA	NA	0.441968	NA	NA	NA	NA	NA	NA	NA	NA	NA	NA	NA	NA	NA	NA
C	NA	NA	NA	NA	NA	NA	NA	NA	NA	NA	NA	NA	NA	NA	NA	NA	NA
D	NA	NA	NA	NA	NA	NA	NA	NA	NA	NA	NA	NA	NA	NA	NA	NA	NA
E	NA	NA	NA	NA	NA	NA	NA	NA	NA	NA	NA	NA	NA	NA	NA	NA	NA
F	NA	NA	NA	3.76478	NA	NA	NA	NA	NA	NA	NA	NA	NA	NA	NA	1.03093	NA
G	NA	NA	NA	18.0772	NA	2.04082	NA	NA	NA	NA	NA	NA	NA	37.5599	0.0191791	NA	NA
H	25.374	NA	NA	0.373367	NA	NA	NA	27.8865	NA	NA	NA	0.0961908	NA	NA	NA	5.15464	NA
I	0.498657	0.786948	3.47809	NA	10.6297	1.02041	16.75	3.14538	28.914	NA	NA	15.0635	NA	4.45041	NA	2.06186	21.0021
J	24.9329	18.8292	NA	NA	24.0025	39.7959	24	0.786344	NA	NA	20.1919	NA	NA	32.6108	NA	NA	0.0191975
K	8.9183	30.4607	26.9408	2.98693	22.6933	NA	1	20.5025	NA	10.6636	6.19962	15.1789	37.2651	NA	22.6314	1.03093	NA
L	0.326045	3.41651	NA	NA	12.8741	9.18367	1	34.5416	NA	11.5075	34.4146	8.98422	7.32643	NA	NA	30.9278	17.1242
M	0.326045	10.1919	10.9531	13.4412	NA	5.10204	53	10.8362	12.855	26.7932	6.71785	22.9127	48.6575	2.20602	3.54814	39.1753	29.3914
N	0.383583	24.1843	29.7271	24.9222	NA	36.7347	4.25	NA	13.4881	1.09321	12.6679	0.384763	1.78366	NA	26.2754	1.03093	19.4471
O	38.646	12.0921	5.93774	5.07156	NA	6.12245	NA	0.326045	9.76592	9.76218	16.9482	20.2386	0.824703	21.619	44.7257	5.15464	3.07161
P	0.594553	0.0191939	3.99693	1.27567	NA	NA	NA	0.0191791	23.4075	40.1803	2.8023	0.21162	4.14269	0.517936	2.80015	14.433	1.84296
Q	NA	NA	15.3344	1.96017	NA	NA	NA	NA	2.76285	NA	0.0191939	5.42516	NA	NA	NA	NA	2.03494
R	NA	0.0191939	3.18985	27.9091	NA	NA	NA	1.95627	8.40368	NA	NA	9.36899	NA	1.03587	NA	NA	6.06642
S	NA	NA	NA	0.186683	19.7319	NA	NA	NA	0.402916	NA	0.0383877	2.13544	NA	NA	NA	NA	NA
T	NA	NA	NA	NA	0.0623441	NA	NA	NA	NA	NA	NA	NA	NA	NA	NA	NA	NA
U	NA	NA	NA	0.0311139	10.0062	NA	NA	NA	NA	NA	NA	NA	NA	NA	NA	NA	NA
V	NA	NA	NA	NA	NA	NA	NA	NA	NA	NA	NA	NA	NA	NA	NA	NA	NA
W	NA	NA	NA	NA	NA	NA	NA	NA	NA	NA	NA	NA	NA	NA	NA	NA	NA
X	NA	NA	NA	NA	NA	NA	NA	NA	NA	NA	NA	NA	NA	NA	NA	NA	NA
Y	NA	NA	NA	NA	NA	NA	NA	NA	NA	NA	NA	NA	NA	NA	NA	NA	NA
Z	NA	NA	NA	NA	NA	NA	NA	NA	NA	NA	NA	NA	NA	NA	NA	NA	NA
genotyping rate	100	99.9233	99.8082	61.6417	61.5267	1.87956	7.67165	100	99.9616	100	99.9233	99.6931	100	99.9808	100	1.86038	99.9041
Replacement of microsatellite markers by imputed medium-density SNP arrays for parentage control in German warmblood horses
J Appl Genet
Wietje Nolte, Hatem Alkhoder, Mirell Wobbe, Kathrin F. Stock, Ernst Kalm, Sarah Vosgerau, Nina Krattenmacher, Georg Thaller, Jens Tetens and Christa Kühn
kuehn@fbn-dummerstorf.de

## Sheet: 2_Holsteiner
File S1 Holsteiner subset, Microsatellite allele frequencies and genotyping rates in five German warmblood horse breeds Microsatellite allele frequencies in percent for alleles A to Z. Empty cells indicate a frequency of zero. Major alleles are highlighted in bold. Green vertical bars correspond to allele frequency and they increase in length as the allele frequency rises. The genotyping rate per…
allele	AHT4	AHT5	ASB2	ASB17	ASB23	CA425	HMS1	HMS2	HMS3	HMS6	HMS7	HTG10	HTG4	HTG6	HTG7	LEX3	VHL20
A	NA	NA	NA	NA	NA	NA	NA	NA	NA	NA	NA	NA	NA	NA	NA	NA	NA
B	NA	NA	0.101317	NA	NA	NA	NA	NA	NA	NA	NA	NA	NA	NA	NA	NA	NA
C	NA	NA	NA	NA	NA	NA	NA	NA	NA	NA	NA	NA	NA	NA	NA	NA	NA
D	NA	NA	NA	NA	NA	NA	NA	NA	NA	NA	NA	NA	NA	NA	NA	NA	NA
E	NA	NA	NA	NA	NA	NA	NA	NA	NA	NA	NA	NA	NA	NA	NA	NA	NA
F	NA	NA	NA	NA	NA	NA	NA	NA	NA	NA	NA	NA	NA	NA	NA	NA	NA
G	NA	NA	NA	NA	NA	NA	NA	NA	NA	NA	NA	NA	NA	34.3117	NA	NA	NA
H	26.2146	NA	NA	NA	NA	NA	NA	37.9555	NA	NA	NA	0.153061	NA	NA	NA	NA	NA
I	0.151822	1.26518	1.01317	NA	25	NA	NA	4.40283	38.7031	NA	NA	16.4286	NA	6.88259	NA	NA	14.858
J	22.166	16.7004	NA	NA	NA	NA	NA	0.354251	NA	NA	6.74442	NA	NA	29.2004	NA	NA	NA
K	13.7652	29.9089	24.5694	50	50	NA	NA	19.2814	NA	12.6518	12.4239	17.8571	30.1619	NA	31.1235	NA	NA
L	0.506073	5.51619	NA	NA	NA	NA	NA	22.6215	NA	6.17409	39.9087	3.26531	5.31377	NA	NA	NA	12.069
M	0.0506073	10.5769	14.539	25	NA	NA	NA	13.9676	15.8055	29.7571	4.15822	33.9796	60.0709	3.94737	0.860324	NA	27.7383
N	NA	24.3927	43.4144	NA	NA	NA	NA	NA	11.2462	2.37854	11.9168	0.714286	2.7834	NA	37.9049	NA	25.6085
O	37.1457	11.6397	2.73556	NA	NA	NA	NA	0.0506073	10.1824	5.46559	24.645	24.2347	0.455466	24.8988	24.8482	NA	2.83976
P	NA	NA	2.98886	NA	NA	NA	NA	NA	17.0719	43.5729	0.15213	0.102041	1.21457	0.253036	5.26316	NA	2.0284
Q	NA	NA	7.59878	NA	NA	NA	NA	NA	5.57244	NA	0.0507099	0.714286	NA	NA	NA	NA	1.82556
R	NA	NA	3.03951	25	NA	NA	NA	1.3664	1.41844	NA	NA	2.2449	NA	0.506073	NA	NA	13.0325
S	NA	NA	NA	NA	NA	NA	NA	NA	NA	NA	NA	0.306122	NA	NA	NA	NA	NA
T	NA	NA	NA	NA	NA	NA	NA	NA	NA	NA	NA	NA	NA	NA	NA	NA	NA
U	NA	NA	NA	NA	25	NA	NA	NA	NA	NA	NA	NA	NA	NA	NA	NA	NA
V	NA	NA	NA	NA	NA	NA	NA	NA	NA	NA	NA	NA	NA	NA	NA	NA	NA
W	NA	NA	NA	NA	NA	NA	NA	NA	NA	NA	NA	NA	NA	NA	NA	NA	NA
X	NA	NA	NA	NA	NA	NA	NA	NA	NA	NA	NA	NA	NA	NA	NA	NA	NA
Y	NA	NA	NA	NA	NA	NA	NA	NA	NA	NA	NA	NA	NA	NA	NA	NA	NA
Z	NA	NA	NA	NA	NA	NA	NA	NA	NA	NA	NA	NA	NA	NA	NA	NA	NA
genotyping rate	100	100	99.8988	0.202429	0.202429	0	0	100	99.8988	100	99.7976	99.1903	100	100	100	0	99.7976

## Sheet: 3_Oldenburg
File S1 Oldenburg subset, Microsatellite allele frequencies and genotyping rates in five German warmblood horse breeds Microsatellite allele frequencies in percent for alleles A to Z. Empty cells indicate a frequency of zero. Major alleles are highlighted in bold. Green vertical bars correspond to allele frequency and they increase in length as the allele frequency rises. The genotyping rate per …
allele	AHT4	AHT5	ASB2	ASB17	ASB23	CA425	HMS1	HMS2	HMS3	HMS6	HMS7	HTG10	HTG4	HTG6	HTG7	LEX3	VHL20
A	NA	NA	NA	NA	NA	NA	NA	NA	NA	NA	NA	NA	NA	NA	NA	NA	NA
B	NA	NA	1.22699	NA	NA	NA	NA	NA	NA	NA	NA	NA	NA	NA	NA	NA	NA
C	NA	NA	NA	NA	NA	NA	NA	NA	NA	NA	NA	NA	NA	NA	NA	NA	NA
D	NA	NA	NA	NA	NA	NA	NA	NA	NA	NA	NA	NA	NA	NA	NA	NA	NA
E	NA	NA	NA	NA	NA	NA	NA	NA	NA	NA	NA	NA	NA	NA	NA	NA	NA
F	NA	NA	NA	14.2857	NA	NA	NA	NA	NA	NA	NA	NA	NA	NA	NA	NA	NA
G	NA	NA	NA	9.62733	NA	50	NA	NA	NA	NA	NA	NA	NA	39.3293	NA	NA	NA
H	23.7805	NA	NA	0.621118	NA	NA	NA	38.7195	NA	NA	NA	0.609756	NA	NA	NA	NA	NA
I	0.304878	3.04878	3.98773	NA	14.9068	NA	NA	2.13415	27.7439	NA	NA	11.8902	NA	5.79268	NA	NA	20.4268
J	27.1341	20.122	NA	NA	12.7329	50	100	NA	NA	NA	14.3293	NA	NA	32.622	NA	NA	NA
K	9.7561	33.5366	23.9264	8.07453	30.1242	NA	NA	16.4634	NA	13.1098	5.18293	17.9878	37.5	NA	27.1341	NA	NA
L	0.304878	5.4878	NA	NA	7.76398	NA	NA	30.1829	NA	12.5	34.4512	3.96341	7.92683	NA	NA	50	15.5488
M	0.304878	12.8049	7.66871	8.69565	NA	NA	NA	11.8902	21.3415	22.8659	3.65854	32.9268	46.9512	0.914634	1.21951	50	28.9634
N	NA	17.6829	37.7301	26.3975	NA	NA	NA	NA	14.0244	0.304878	17.378	0.609756	2.13415	NA	35.061	NA	20.4268
O	37.8049	7.31707	3.68098	2.79503	NA	NA	NA	NA	11.8902	8.53659	22.2561	25	1.82927	19.2073	35.6707	NA	1.82927
P	0.609756	NA	4.90798	1.24224	NA	NA	NA	NA	17.6829	42.6829	2.7439	NA	3.65854	0.914634	0.914634	NA	3.35366
Q	NA	NA	15.0307	2.48447	NA	NA	NA	NA	3.04878	NA	NA	0.609756	NA	NA	NA	NA	6.40244
R	NA	NA	1.84049	25.1553	NA	NA	NA	0.609756	4.26829	NA	NA	4.87805	NA	1.21951	NA	NA	3.04878
S	NA	NA	NA	0.310559	11.8012	NA	NA	NA	NA	NA	NA	1.52439	NA	NA	NA	NA	NA
T	NA	NA	NA	NA	0.310559	NA	NA	NA	NA	NA	NA	NA	NA	NA	NA	NA	NA
U	NA	NA	NA	0.310559	22.3602	NA	NA	NA	NA	NA	NA	NA	NA	NA	NA	NA	NA
V	NA	NA	NA	NA	NA	NA	NA	NA	NA	NA	NA	NA	NA	NA	NA	NA	NA
W	NA	NA	NA	NA	NA	NA	NA	NA	NA	NA	NA	NA	NA	NA	NA	NA	NA
X	NA	NA	NA	NA	NA	NA	NA	NA	NA	NA	NA	NA	NA	NA	NA	NA	NA
Y	NA	NA	NA	NA	NA	NA	NA	NA	NA	NA	NA	NA	NA	NA	NA	NA	NA
Z	NA	NA	NA	NA	NA	NA	NA	NA	NA	NA	NA	NA	NA	NA	NA	NA	NA
genotyping rate	100	100	99.3902	98.1707	98.1707	0.609756	1.21951	100	100	100	100	100	100	100	100	0.609756	100

## Sheet: 4_OldenburgInternational
File S1 OldenburgInternational subset, Microsatellite allele frequencies and genotyping rates in five German warmblood horse breeds Microsatellite allele frequencies in percent for alleles A to Z. Empty cells indicate a frequency of zero. Major alleles are highlighted in bold. Green vertical bars correspond to allele frequency and they increase in length as the allele frequency rises. The genotyp…
allele	AHT4	AHT5	ASB2	ASB17	ASB23	CA425	HMS1	HMS2	HMS3	HMS6	HMS7	HTG10	HTG4	HTG6	HTG7	LEX3	VHL20
A	NA	NA	NA	NA	NA	NA	NA	NA	NA	NA	NA	NA	NA	NA	NA	NA	NA
B	NA	NA	0.541712	NA	NA	NA	NA	NA	NA	NA	NA	NA	NA	NA	NA	NA	NA
C	NA	NA	NA	NA	NA	NA	NA	NA	NA	NA	NA	NA	NA	NA	NA	NA	NA
D	NA	NA	NA	NA	NA	NA	NA	NA	NA	NA	NA	NA	NA	NA	NA	NA	NA
E	NA	NA	NA	NA	NA	NA	NA	NA	NA	NA	NA	NA	NA	NA	NA	NA	NA
F	NA	NA	NA	3.15904	NA	NA	NA	NA	NA	NA	NA	NA	NA	NA	NA	NA	NA
G	NA	NA	NA	16.6122	NA	NA	NA	NA	NA	NA	NA	NA	NA	37.4392	0.0539957	NA	NA
H	29.0497	NA	NA	0.163399	NA	NA	NA	22.0302	NA	NA	NA	NA	NA	NA	NA	NA	NA
I	0.917927	0.107991	6.55471	NA	9.96732	NA	NA	3.02376	24.406	NA	NA	11.7711	NA	3.40357	NA	NA	27.7147
J	25.8639	17.7106	NA	NA	25.6536	100	100	0.917927	NA	NA	32.3974	NA	NA	36.6288	NA	NA	NA
K	5.66955	30.0756	28.0607	3.21351	22.6035	NA	NA	25.27	NA	8.20734	1.1879	10.7451	43.6825	NA	14.4168	NA	NA
L	0.323974	2.5378	NA	NA	9.69499	NA	NA	40.0648	NA	20.1404	31.6955	13.067	10.4752	NA	NA	33.3333	21.664
M	0.107991	10.5832	5.95883	17.2113	NA	NA	NA	5.61555	6.85745	22.3002	7.01944	15.0648	38.013	1.40465	6.53348	33.3333	28.8493
N	0.0539957	27.3758	19.8808	20.3159	NA	NA	NA	NA	12.365	0.431965	13.7689	0.215983	0.917927	NA	15.7127	33.3333	12.3717
O	36.5551	11.5551	9.42579	3.32244	NA	NA	NA	0.107991	9.93521	11.879	7.99136	15.4968	1.2419	19.0708	62.527	NA	4.75419
P	1.45788	0.0539957	3.84615	0.816993	NA	NA	NA	NA	27.8078	37.041	5.93952	0.161987	5.66955	0.864398	0.75594	NA	1.94489
Q	NA	NA	22.6436	2.50545	NA	NA	NA	NA	0.593952	NA	NA	12.527	NA	NA	NA	NA	1.24257
R	NA	NA	3.08776	32.5708	NA	NA	NA	2.96976	17.6566	NA	NA	16.6307	NA	1.18855	NA	NA	1.45867
S	NA	NA	NA	0.108932	22.7124	NA	NA	NA	0.37797	NA	NA	4.31965	NA	NA	NA	NA	NA
T	NA	NA	NA	NA	0.0544662	NA	NA	NA	NA	NA	NA	NA	NA	NA	NA	NA	NA
U	NA	NA	NA	NA	9.31373	NA	NA	NA	NA	NA	NA	NA	NA	NA	NA	NA	NA
V	NA	NA	NA	NA	NA	NA	NA	NA	NA	NA	NA	NA	NA	NA	NA	NA	NA
W	NA	NA	NA	NA	NA	NA	NA	NA	NA	NA	NA	NA	NA	NA	NA	NA	NA
X	NA	NA	NA	NA	NA	NA	NA	NA	NA	NA	NA	NA	NA	NA	NA	NA	NA
Y	NA	NA	NA	NA	NA	NA	NA	NA	NA	NA	NA	NA	NA	NA	NA	NA	NA
Z	NA	NA	NA	NA	NA	NA	NA	NA	NA	NA	NA	NA	NA	NA	NA	NA	NA
genotyping rate	100	100	99.676	99.1361	99.1361	0.107991	0.107991	100	100	100	100	100	100	99.946	100	0.161987	99.946

## Sheet: 5_Trakehner
File S1 Trakehner subset, Microsatellite allele frequencies and genotyping rates in five German warmblood horse breeds Microsatellite allele frequencies in percent for alleles A to Z. Empty cells indicate a frequency of zero. Major alleles are highlighted in bold. Green vertical bars correspond to allele frequency and they increase in length as the allele frequency rises. The genotyping rate per …
allele	AHT4	AHT5	ASB2	ASB17	ASB23	CA425	HMS1	HMS2	HMS3	HMS6	HMS7	HTG10	HTG4	HTG6	HTG7	LEX3	VHL20
A	NA	NA	NA	NA	NA	NA	NA	NA	NA	NA	NA	NA	NA	NA	NA	NA	NA
B	NA	NA	0.750751	NA	NA	NA	NA	NA	NA	NA	NA	NA	NA	NA	NA	NA	NA
C	NA	NA	NA	NA	NA	NA	NA	NA	NA	NA	NA	NA	NA	NA	NA	NA	NA
D	NA	NA	NA	NA	NA	NA	NA	NA	NA	NA	NA	NA	NA	NA	NA	NA	NA
E	NA	NA	NA	NA	NA	NA	NA	NA	NA	NA	NA	NA	NA	NA	NA	NA	NA
F	NA	NA	NA	NA	NA	NA	NA	NA	NA	NA	NA	NA	NA	NA	NA	NA	NA
G	NA	NA	NA	27.9456	NA	NA	NA	NA	NA	NA	NA	NA	NA	49.8498	NA	NA	NA
H	11.2613	NA	NA	0.453172	NA	NA	NA	11.2613	NA	NA	NA	NA	NA	NA	NA	NA	NA
I	0.3003	NA	0.15015	NA	8.9939	25	NA	0.750751	13.8138	NA	NA	23.4234	NA	0.15015	NA	NA	14.8649
J	30.03	30.6647	NA	NA	26.6768	NA	50	1.8018	NA	NA	21.1712	NA	NA	28.979	NA	NA	0.15015
K	4.5045	33.0816	32.8829	NA	18.4451	NA	NA	9.00901	NA	11.5616	4.5045	19.97	38.2883	NA	20.5706	NA	NA
L	NA	NA	NA	NA	28.3537	NA	NA	57.958	NA	2.85285	31.0811	14.4144	0.750751	NA	NA	NA	17.4174
M	0.15015	4.38066	18.1682	4.22961	NA	NA	50	16.0661	19.0691	33.3333	14.7147	9.45946	50.7508	0.45045	2.25225	50	37.8378
N	2.7027	12.0846	17.7177	37.0091	NA	50	NA	NA	24.4745	NA	8.70871	NA	1.05105	NA	20.7207	NA	24.7748
O	50.7508	19.6375	5.25526	10.423	NA	25	NA	1.95195	7.20721	18.1682	19.5195	21.7718	NA	18.7688	52.7027	25	0.3003
P	0.3003	NA	6.60661	2.71903	NA	NA	NA	0.15015	29.1291	34.0841	NA	0.900901	9.15916	0.3003	3.75375	25	0.750751
Q	NA	NA	13.8138	1.0574	NA	NA	NA	NA	1.35135	NA	NA	NA	NA	NA	NA	NA	3.003
R	NA	0.151057	4.65465	16.0121	NA	NA	NA	1.05105	2.85285	NA	NA	9.30931	NA	1.5015	NA	NA	0.900901
S	NA	NA	NA	0.151057	14.0244	NA	NA	NA	2.1021	NA	0.3003	0.750751	NA	NA	NA	NA	NA
T	NA	NA	NA	NA	NA	NA	NA	NA	NA	NA	NA	NA	NA	NA	NA	NA	NA
U	NA	NA	NA	NA	3.5061	NA	NA	NA	NA	NA	NA	NA	NA	NA	NA	NA	NA
V	NA	NA	NA	NA	NA	NA	NA	NA	NA	NA	NA	NA	NA	NA	NA	NA	NA
W	NA	NA	NA	NA	NA	NA	NA	NA	NA	NA	NA	NA	NA	NA	NA	NA	NA
X	NA	NA	NA	NA	NA	NA	NA	NA	NA	NA	NA	NA	NA	NA	NA	NA	NA
Y	NA	NA	NA	NA	NA	NA	NA	NA	NA	NA	NA	NA	NA	NA	NA	NA	NA
Z	NA	NA	NA	NA	NA	NA	NA	NA	NA	NA	NA	NA	NA	NA	NA	NA	NA
genotyping rate	100	99.3994	100	99.3994	98.4985	0.600601	0.900901	100	100	100	100	100	100	100	100	0.600601	100

## Sheet: 6_Westphalian
File S1 Westphalian subset, Microsatellite allele frequencies and genotyping rates in five German warmblood horse breeds Microsatellite allele frequencies in percent for alleles A to Z. Empty cells indicate a frequency of zero. Major alleles are highlighted in bold. Green vertical bars correspond to allele frequency and they increase in length as the allele frequency rises. The genotyping rate pe…
allele	AHT4	AHT5	ASB2	ASB17	ASB23	CA425	HMS1	HMS2	HMS3	HMS6	HMS7	HTG10	HTG4	HTG6	HTG7	LEX3	VHL20
A	NA	NA	NA	NA	NA	NA	NA	NA	NA	NA	NA	NA	NA	NA	NA	NA	NA
B	NA	NA	0.510204	NA	NA	NA	NA	NA	NA	NA	NA	NA	NA	NA	NA	NA	NA
C	NA	NA	NA	NA	NA	NA	NA	NA	NA	NA	NA	NA	NA	NA	NA	NA	NA
D	NA	NA	NA	NA	NA	NA	NA	NA	NA	NA	NA	NA	NA	NA	NA	NA	NA
E	NA	NA	NA	NA	NA	NA	NA	NA	NA	NA	NA	NA	NA	NA	NA	NA	NA
F	NA	NA	NA	4.35897	NA	NA	NA	NA	NA	NA	NA	NA	NA	NA	NA	1.13636	NA
G	NA	NA	NA	15.3846	NA	1.11111	NA	NA	NA	NA	NA	NA	NA	32.1429	NA	NA	NA
H	29.0816	NA	NA	1.02564	NA	NA	NA	23.9796	NA	NA	NA	NA	NA	NA	NA	5.68182	NA
I	0.765306	1.02041	6.63265	NA	12.8205	NA	17.268	2.29592	27.551	NA	NA	12.2449	NA	3.31633	NA	2.27273	31.1224
J	23.9796	13.7755	NA	NA	21.2821	40	22.4227	1.27551	NA	NA	33.4184	NA	NA	36.9898	NA	NA	NA
K	6.63265	28.0612	26.0204	2.30769	23.8462	NA	1.03093	27.0408	NA	8.67347	2.29592	12.2449	40.8163	NA	18.3673	1.13636	NA
L	NA	1.02041	NA	NA	6.15385	10	1.03093	32.398	NA	11.4796	25.2551	13.2653	13.2653	NA	NA	31.8182	21.9388
M	3.06122	14.0306	6.88776	15.1282	NA	5.55556	53.866	9.94898	8.67347	25.2551	7.14286	19.1327	39.2857	1.27551	7.14286	38.6364	26.2755
N	0.255102	33.9286	20.9184	25.1282	NA	37.7778	4.38144	NA	10.9694	0.255102	14.0306	NA	1.78571	NA	19.6429	NA	11.9898
O	36.2245	8.16327	8.67347	6.15385	NA	5.55556	NA	0.255102	9.43878	8.16327	11.7347	16.0714	1.27551	23.9796	54.8469	4.54545	2.04082
P	NA	NA	4.59184	1.02564	NA	NA	NA	NA	29.5918	46.1735	6.12245	NA	3.57143	0.255102	NA	14.7727	1.02041
Q	NA	NA	22.7041	0.512821	NA	NA	NA	NA	1.02041	NA	NA	8.67347	NA	NA	NA	NA	1.53061
R	NA	NA	3.06122	28.4615	NA	NA	NA	2.80612	12.7551	NA	NA	14.5408	NA	2.04082	NA	NA	4.08163
S	NA	NA	NA	0.512821	22.0513	NA	NA	NA	NA	NA	NA	3.82653	NA	NA	NA	NA	NA
T	NA	NA	NA	NA	NA	NA	NA	NA	NA	NA	NA	NA	NA	NA	NA	NA	NA
U	NA	NA	NA	NA	13.8462	NA	NA	NA	NA	NA	NA	NA	NA	NA	NA	NA	NA
V	NA	NA	NA	NA	NA	NA	NA	NA	NA	NA	NA	NA	NA	NA	NA	NA	NA
W	NA	NA	NA	NA	NA	NA	NA	NA	NA	NA	NA	NA	NA	NA	NA	NA	NA
X	NA	NA	NA	NA	NA	NA	NA	NA	NA	NA	NA	NA	NA	NA	NA	NA	NA
Y	NA	NA	NA	NA	NA	NA	NA	NA	NA	NA	NA	NA	NA	NA	NA	NA	NA
Z	NA	NA	NA	NA	NA	NA	NA	NA	NA	NA	NA	NA	NA	NA	NA	NA	NA
genotyping rate	100	100	100	99.4898	99.4898	22.9592	98.9796	100	100	100	100	100	100	100	100	22.449	100
