# Supplementary material for: Replacement of microsatellite markers by imputed medium-density SNP arrays for parentage control in German warmblood horses
Source: J Appl Genet. 2022 Sep 29;63(4):783–92. doi: 10.1007/s13353-022-00725-9 (PMC9637052; doi:10.1007/s13353-022-00725-9)
Supplement: Supplementary file 2 — Supplementary file2 (XLSX 21 KB) [file 13353_2022_725_MOESM2_ESM.xlsx]

## Sheet: 1samples_development_imputation
File S2 Sample description for microsatellite imputation in development and validation stage Number of horses in cohorts and with genotypes for microsatellites and SNPs in development cohort
Cohort	Cohort 1	Cohort 2	Cohort 3	Cohort 4	Total number of horses
Number of horses in cohort	788	549	658	883	2878
Horses with MS1-genotype	740	518	608	873	2739
SNP2 Bead-Chip with	GGP Equine 70k	GGP Equine plus
total number of SNP	65157	71947
Number of horses with SNP-genotype	768	528	646	867	2809
Number of SNP after filtering steps	52.416	56.486	56.982	58.787
Number of horses after SNP-filtering	715	447	631	862	2655
Horses in final dataset	715	447	583	862	2607
1MS = microsatellite, 2SNP = single nucleotide polymorphism
Replacement of microsatellite markers by imputed medium-density SNP arrays for parentage control in German warmblood horses
J Appl Genet
Wietje Nolte, Hatem Alkhoder, Mirell Wobbe, Kathrin F. Stock, Ernst Kalm, Sarah Vosgerau, Nina Krattenmacher, Georg Thaller, Jens Tetens and Christa Kühn
kuehn@fbn-dummerstorf.de

## Sheet: 2_samples_validation_imputation
File S2 Sample description for microsatellite imputation in development and validation stage SNP genotypes available for extended validation in 2021, considering warmblood horses with SNP and MS genotypes
Sampling period	2017 - 2020			2021
SNP array	GGP Equine	GGP Equine Plus	Axiom MNEC670	Equine80select
Number SNPs	65157	71947	670806	81974
Number of horses	742	3720	11	665

## Sheet: 3_samples_development_PIC_Ho
File S2 Sample description for microsatellite imputation in development and validation stage Polymorphic Information Content (PIC), number of observed alleles (N) and observed heterozygosity (HO) for 17 microsatellite markers for five warmblood horse breeds together (overall, N = 2,607) and for each breed separately. Optional markers are indicated with *.
	HOL3			OL4			OS5			TRAK6			WESTF7			Overall
Marker	PIC8	N9	HO10	PIC	N	HO10	PIC	N	HO10	PIC	N	HO10	PIC	N	HO10	PIC	N	HO10
AHT4	0.68	7	73.58	0.67	8	76.22	0.66	9	70.63	0.58	8	59.16	0.67	7	69.39	0.67	9	70.54
AHT5	0.77	7	82.09	0.76	7	82.32	0.74	8	82.40	0.70	6	75.53	0.72	7	77.55	0.76	9	81.04
ASB2	0.68	9	74.06	0.74	9	81.60	0.79	9	80.07	0.77	9	84.08	0.79	9	82.14	0.74	9	78.55
ASB17	0.55	3	NA	0.80	12	85.09	0.76	11	81.05	0.71	9	77.34	0.78	11	79.49	0.79	12	80.52
ASB23	0.55	3	NA	0.77	7	86.34	0.77	7	77.02	0.75	6	79.88	0.78	6	80.51	0.74	7	78.99
CA425*	NA11	NA	NA	0.38	2	NA	0.00	1	NA	0.55	3	NA	0.63	6	71.11	0.57	7	71.43
HMS1*	NA	NA	NA	0.00	1	NA	0.00	1	NA	0.38	2	33.33	0.58	6	57.73	0.25	6	56.50
HMS2	0.71	8	75.81	0.67	6	72.56	0.68	8	73.76	0.58	9	61.86	0.71	8	74.49	0.70	9	73.00
HMS3	0.74	7	77.20	0.78	7	84.76	0.77	8	79.27	0.76	8	79.28	0.76	7	73.47	0.78	8	78.40
HMS6	0.65	6	68.83	0.69	6	71.95	0.71	6	76.89	0.68	5	70.87	0.65	6	69.39	0.68	6	72.19
HMS7	0.71	8	76.24	0.74	7	76.22	0.72	7	77.21	0.76	7	78.98	0.75	7	75.00	0.75	9	76.84
HTG10	0.73	11	56.88	0.75	10	68.29	0.85	10	65.01	0.79	8	59.46	0.84	8	66.84	0.77	11	61.57
HTG4	0.48	6	73.68	0.56	6	71.34	0.59	6	68.76	0.50	5	64.56	0.60	6	74.49	0.54	6	70.68
HTG6*	0.68	7	71.56	0.64	7	76.22	0.63	7	56.37	0.57	7	62.16	0.64	7	65.31	0.66	7	64.79
HTG7*	0.64	5	75.51	0.61	5	78.05	0.52	6	87.58	0.58	5	84.38	0.57	4	84.69	0.63	6	81.80
LEX3*	NA	NA	NA	0.38	2	NA	0.59	3	NA	0.55	3	NA	0.68	8	70.45	0.54	9	73.47
VHL20	0.77	8	82.05	0.77	8	78.66	0.74	8	79.89	0.70	9	73.27	0.73	8	75.51	0.78	9	79.45
overall mean	0.67	6.79	73.96	0.63	6.47	77.83	0.62	6.76	75.42	0.64	6.41	69.61	0.70	7.12	73.39	0.67	8.18	73.52
mean high GTR marker1	0.69		73.96	0.70		76.52	0.70		74.82	0.67		71.13	0.70		74.02	0.70		74.07
mean low GTR marker2	0.55		NA	0.46		85.72	0.43		79.04	0.59		63.52	0.69		71.86	0.58		72.18
1high GTR marker = microsatellite marker with a genotyping rate ≥ 90%, 2low GTR marker = microsatellite marker with low genotyping rate of < 90% (ASB17, ASB23, CA425, HMS1, LEX3), 3HOL = Holsteiner, 4OL = Oldenburger, 5OS = Oldenburg International, 6TRAK = Trakehner, 7WESTF = Westphalian, 8PIC = polymorphic information content, 9N = number of observed alleles, 10HO = observed heterozygosity in pe…

## Sheet: 4_validation_allelic_difference
File S2 Sample description for microsatellite imputation in development and validation stage Distribution of samples of 208 horses with imputed and MS genotypes and MS genotypes determined by laboratory analyses, with distinct counts of allelic differences in the routinely considered eleven core panel MS markers and the two optional MS markers according to the current ISAG recommendations
Number of differences in MS markers of the current ISAG core panel	Number of differences in optional MS markers
	0	1	2
0	158 (76.0%)	4 (1.9%)	0 (0.0%)
1	24 (11.5%)	3 (1.4%)	0 (0.0%)
2	15 (7.2%)	1 (0.5%)	0 (0.0%)
³ 3	2 (1.0%)	0 (0.0%)	1 (0.5%)
