# Supplementary material for: Replacement of microsatellite markers by imputed medium-density SNP arrays for parentage control in German warmblood horses
Source: J Appl Genet. 2022 Sep 29;63(4):783–92. doi: 10.1007/s13353-022-00725-9 (PMC9637052; doi:10.1007/s13353-022-00725-9)
Supplement: Supplementary file 3 — Supplementary file3 (CSV 2822 KB) [file 13353_2022_725_MOESM3_ESM.csv]

Table S3: Equine SNP data set for microsatellite imputation, SNP position according to EquCab2.0									Replacement of microsatellite markers by imputed medium-density SNP arrays for parentage control in German warmblood horses
CHR	SNP	A1	A2	MAF	NCHROBS	genorate	bp		J Appl Genet
1	Affx-101202108	C	T	0.0002684	3726	98.6	3745		Wietje Nolte, Hatem Alkhoder, Mirell Wobbe, Kathrin F. Stock, Ernst Kalm, Sarah Vosgerau, Nina Krattenmacher, Georg Thaller, Jens Tetens and Christa K�hn
1	UKUL1	A	G	0.2372	5088	98.98	15656		kuehn@fbn-dummerstorf.de
1	UKUL3	G	A	0.3643	5204	99	30150
1	BIEC2_23	C	T	0.0374	5214	99	180799
1	BIEC2_29	T	C	0.08263	5180	98.99	232030
1	BIEC2-35	A	G	0.3772	4276	98.78	261070
1	BIEC2_49	A	C	0.4405	5208	99	292214
1	BIEC2_52	T	C	0.3324	5214	99	296408
1	BIEC2_79	0	G	0	1428	96.35	427458
1	BIEC2_89	A	G	0.2806	3108	98.32	473271
1	BIEC2_82	G	A	0.3075	4280	98.78	498373
1	BIEC2_85	T	C	0.4098	5058	98.97	504347
1	BIEC2_108	A	G	0.2644	5204	99	619006
1	BIEC2_94	G	A	0.4883	5140	98.99	658931
1	BIEC2_97	T	C	0.4524	5210	99	680727
1	BIEC2_98	A	G	0.1237	5214	99	684531
1	BIEC2_103	G	A	0.2332	5214	99	755781
1	BIEC2_109	T	C	0.1329	5214	99	776618
1	BIEC2-114	G	A	0.1853	5208	99	846350
1	BIEC2_119	T	C	0.1944	5160	98.99	889481
1	BIEC2_120	C	A	0.1955	5198	99	889838
1	BIEC2-121	G	A	0.1959	5202	99	889850
1	BIEC2_122	T	C	0.08081	5210	99	903194
1	BIEC2_130	A	G	0.02053	5212	99	929703
1	BIEC2_136	G	A	0.3099	5214	99	1005122
1	BIEC2_161	A	G	0.2725	5200	99	1096558
1	BIEC2_198	A	G	0.1613	5208	99	1172352
1	BIEC2_179	G	T	0.1073	5212	99	1278306
1	BIEC2_190	C	A	0.2022	5212	99	1346011
1	BIEC2_226	C	T	0.1944	5212	99	1443610
1	BIEC2_200	A	G	0.2779	5214	99	1487951
1	BIEC2_250	A	G	0.05123	5212	99	1566092
1	BIEC2_215	C	T	0.2908	5214	99	1590717
1	BIEC2_228	C	A	0.4351	5180	98.99	1604288
1	BIEC2_236	T	C	0.4314	5204	99	1644004
1	BIEC2-244	G	A	0.1197	5214	99	1655760
1	BIEC2_296	G	A	0.2406	5092	98.98	1700335
1	Affx-102036133	A	G	0.4675	3784	98.62	1725250
1	BIEC2-256	T	C	0.4387	5172	98.99	1733640
1	BIEC2_273	C	T	0.2601	5210	99	1809193
1	BIEC2_290	C	T	0.3985	5172	98.99	1909371
1	BIEC2_349	T	C	0.01588	4030	98.71	1928269
1	BIEC2_307	G	A	0.2516	5214	99	1994703
1	BIEC2_308	T	C	0.03037	5202	99	1995023
1	BIEC2_400	G	T	0.1118	5116	98.98	2071417
1	BIEC2_361	G	A	0.2142	5214	99	2117048
1	BIEC2_387	C	T	0.2846	5194	99	2176819
1	BIEC2_405	A	G	0.2607	4978	98.95	2187117
1	BIEC2-408	C	T	0.241	5212	99	2193530
1	BIEC2_476	T	C	0.2193	5194	99	2248907
1	Affx-102153512	T	C	0.4876	3784	98.62	2273743
1	BIEC2_512	C	T	0.3998	4182	98.75	2359656
1	BIEC2_473	C	A	0.456	5186	98.99	2404732
1	BIEC2_474	A	C	0.3316	5106	98.98	2405671
1	BIEC2_486	G	A	0.3358	5212	99	2425473
1	BIEC2_494	T	C	0.03855	5214	99	2428759
1	BIEC2_511	T	C	0.3214	5006	98.96	2459298
1	BIEC2_583	T	C	0.05746	5186	98.99	2486664
1	BIEC2_553	T	C	0.042	5214	99	2550927
1	BIEC2_563	A	C	0.2705	5212	99	2579236
1	BIEC2_564	C	A	0.3712	5208	99	2581283
1	BIEC2_604	G	A	0.2348	5212	99	2630303
1	BIEC2_613	A	G	0.09357	2832	98.16	2680226
1	BIEC2_635	C	T	0.1204	5166	98.99	2708943
1	BIEC2_713	T	C	0.1231	4014	98.7	2744118
1	BIEC2_761	C	T	0.01582	4172	98.75	2896276
1	BIEC2_762	A	G	0.1484	5214	99	2929129
1	BIEC2_700	T	C	0.3233	5212	99	2980488
1	BIEC2_701	T	G	0.4073	5156	98.99	2980926
1	BIEC2_718	T	C	0.4568	5188	98.99	2989067
1	BIEC2_726	A	G	0.4603	5214	99	3015328
1	BIEC2_821	T	C	0.04191	3126	98.33	3061682
1	BIEC2_831	T	C	0.4271	5214	99	3131370
1	BIEC2_835	A	G	0.1434	4046	98.71	3154973
1	Affx-102757014	G	A	0.4945	3784	98.62	3174440
1	BIEC2_763	C	T	0.2394	5214	99	3236508
1	BIEC2_767	C	T	0.4801	5214	99	3236733
1	BIEC2_776	T	C	0.02846	5094	98.98	3308246
1	BIEC2_785	A	G	0.08439	5214	99	3336798
1	BIEC2_807	G	A	0.1388	5208	99	3409596
1	BIEC2_811	C	T	0.1068	5102	98.98	3430737
1	BIEC2_902	T	C	0.1115	5140	98.99	3463218
1	BIEC2-815	C	T	0.3579	5214	99	3500090
1	BIEC2_816	C	T	0.07979	5214	99	3507945
1	BIEC2_838	A	G	0.3968	5204	99	3567629
1	BIEC2_853	A	G	0.2421	5212	99	3575267
1	BIEC2_870	G	A	0.2663	5194	99	3627296
1	BIEC2_965	T	C	0.001151	5214	99	3643201
1	BIEC2_970	T	C	0.1335	5132	98.98	3705333
1	BIEC2_927	A	G	0.3668	5150	98.99	3774714
1	BIEC2_1047	T	C	0.06987	5210	99	3923710
1	BIEC2_951	C	T	0.07959	5214	99	3957758
1	BIEC2_959	C	T	0.156	5212	99	3998526
1	BIEC2_984	G	A	0.2533	5208	99	4140921
1	BIEC2-993	A	G	0.02148	5214	99	4152210
1	BIEC2_1000	T	C	0.04856	5210	99	4177988
1	BIEC2_1011	T	G	0.1128	5214	99	4235215
1	BIEC2_1015	A	G	0.1125	5200	99	4277818
1	BIEC2_1031	G	T	0.4421	5214	99	4310888
1	BIEC2_1039	G	A	0.442	5204	99	4315962
1	BIEC2_1043	C	T	0.04638	5196	99	4349838
1	BIEC2_1048	C	A	0.2955	5140	98.99	4383011
1	BIEC2-1065	A	G	0.1303	5212	99	4458720
1	BIEC2_1074	T	C	0.1203	2012	97.41	4481965
1	BIEC2_1080	A	C	0.1889	3150	98.34	4512028
1	BIEC2_1199	T	C	0.01755	5186	98.99	4544199
1	Affx-101975596	A	C	0.4084	3778	98.62	4581613
1	BIEC2_1104	A	G	0.1352	5214	99	4629401
1	BIEC2_1110	A	G	0.1272	5212	99	4644254
1	BIEC2_1122	G	A	0.04423	4296	98.79	4688181
1	Affx-101465312	G	A	0.4836	3784	98.62	4717906
1	BIEC2_1253	A	C	0.2691	4162	98.75	4768726
1	Affx-102551287	A	G	0.4601	3784	98.62	4870122
1	BIEC2_1297	A	G	0.07598	5212	99	4873775
1	BIEC2_1189	G	A	0.2706	2280	97.71	4878906
1	BIEC2_1239	T	C	0.2716	5214	99	4954634
1	BIEC2_1249	A	G	0.1717	5214	99	4959242
1	BIEC2_1269	T	C	0.3299	5204	99	4967311
1	BIEC2_1273	A	G	0.1422	5212	99	4968685
1	Affx-102335973	C	A	0.4834	3784	98.62	4979268
1	BIEC2_1356	C	T	0.3959	5208	99	5015743
1	BIEC2_1360	C	T	0.4021	5116	98.98	5015942
1	BIEC2_1363	C	T	0.3874	3962	98.68	5019167
1	BIEC2_1364	A	G	0.4027	5212	99	5019177
1	BIEC2_1414	C	T	0.3944	5190	99	5074422
1	BIEC2_1419	C	A	0.3949	5214	99	5074647
1	BIEC2_1428	C	T	0.4122	5214	99	5076751
1	BIEC2_1431	A	G	0.2122	5128	98.98	5080403
1	BIEC2_1465	A	C	0.2182	5206	99	5146146
1	BIEC2_1468	A	G	0.09609	5214	99	5153748
1	BIEC2_1625	T	C	0.08963	5132	98.98	5236564
1	Affx-102203376	A	C	0.398	3784	98.62	5247029
1	BIEC2_1691	A	G	0.4422	5004	98.96	5324055
1	BIEC2_1741	G	A	0.4317	5210	99	5363728
1	BIEC2_1667	T	C	0.2449	5182	98.99	5417424
1	BIEC2_1697	C	T	0.1111	5210	99	5439857
1	BIEC2_1844	A	G	0.3328	5196	99	5449751
1	Affx-102440193	T	C	0.484	3740	98.61	5532561
1	BIEC2_1944	C	T	0.3365	5210	99	5610281
1	BIEC2-1837	T	G	0.1679	5152	98.99	5649300
1	BIEC2_1977	T	C	0.3399	5210	99	5652847
1	Affx-101983923	C	T	0.4324	3770	98.62	5733058
1	BIEC2_2021	C	A	0.06348	5214	99	5782082
1	BIEC2_1885	C	A	0.06159	5196	99	5785474
1	Affx-102375426	T	C	0.3977	3782	98.62	5889981
1	BIEC2_2003	G	A	0.1259	5186	98.99	5912894
1	BIEC2_2014	A	G	0.3513	5170	98.99	5915571
1	Affx-102435127	A	G	0.4601	3784	98.62	5943101
1	BIEC2-2056	C	A	0.2248	5214	99	6005770
1	BIEC2_2067	A	G	0.3005	5188	98.99	6021875
1	BIEC2_2230	T	C	0.3639	5208	99	6053589
1	BIEC2_2123	G	A	0.1732	5214	99	6089786
1	BIEC2_2299	T	C	0.3765	5214	99	6128271
1	Affx-101802292	C	T	0.4884	3784	98.62	6174751
1	Affx-101380257	T	C	0.3471	3768	98.62	6201540
1	BIEC2_2162	C	T	0.1487	5212	99	6248258
1	BIEC2_2166	G	A	0.3013	5208	99	6260194
1	BIEC2_2171	T	C	0.1109	5214	99	6295387
1	BIEC2_2172	A	C	0.1781	5198	99	6322283
1	BIEC2_2204	A	G	0.3648	5214	99	6385602
1	BIEC2_2377	G	T	0.3121	5204	99	6421355
1	BIEC2_2449	T	C	0.05338	5208	99	6521048
1	BIEC2-2323	T	C	0.3656	5214	99	6556890
1	BIEC2_2324	G	A	0.3644	5162	98.99	6556972
1	BIEC2_2504	T	C	0.05313	5214	99	6600299
1	BIEC2-2390	C	T	0.3414	5176	98.99	6685460
1	BIEC2_2397	A	G	0.0576	5208	99	6688165
1	BIEC2_2398	A	G	0.3203	5208	99	6688303
1	BIEC2_2584	C	T	0.4004	5210	99	6732407
1	BIEC2_2447	G	A	0.2806	5188	98.99	6752986
1	BIEC2_2490	G	A	0.4658	5210	99	6789314
1	BIEC2_2491	T	C	0.3102	5180	98.99	6789329
1	BIEC2_2499	T	C	0.0125	5198	99	6798706
1	BIEC2_2695	G	A	0.3065	5214	99	6840944
1	BIEC2_2536	T	C	0.1063	5214	99	6863567
1	BIEC2_2570	A	G	0.1023	5212	99	6931545
1	BIEC2_2751	C	T	0.3713	5206	99	6941971
1	BIEC2_2574	T	C	0.3343	5214	99	6988046
1	BIEC2_2585	A	C	0.3018	5112	98.98	7044939
1	BIEC2_2586	C	T	0.3128	4034	98.71	7045023
1	BIEC2-2597	G	A	0.3048	1158	95.5	7100890
1	BIEC2_2600	C	T	0.2873	5214	99	7101467
1	BIEC2_2602	A	G	0.3222	5214	99	7187232
1	UKUL6	T	C	0.3504	5214	99	7244504
1	UKUL7	A	G	0.351	5214	99	7244649
1	BIEC2_2787	C	T	0.2113	5206	99	7278092
1	BIEC2_2615	T	C	0.4018	5172	98.99	7347266
1	BIEC2_2621	C	A	0.3031	5206	99	7393447
1	UKUL9	T	C	0.1456	4176	98.75	7406559
1	TBIEC2_2806	G	T	0.4016	5212	99	7475524
1	BIEC2_2636	C	A	0.4329	5214	99	7583837
1	BIEC2_2637	A	G	0.108	5214	99	7584077
1	BIEC2_2643	T	C	0.3324	5210	99	7609551
1	BIEC2_2838	A	G	0.1658	3980	98.69	7670517
1	BIEC2_2684	C	T	0.4973	5202	99	7702192
1	BIEC2_2690	A	G	0.1913	5212	99	7702802
1	BIEC2_2762	G	A	0.3023	5174	98.99	7741012
1	BIEC2_2768	A	C	0.1647	5214	99	7759159
1	BIEC2_2772	A	C	0.276	5206	99	7767799
1	Affx-101604261	T	C	0.4125	3784	98.62	7818934
1	BIEC2_3017	A	G	0.4322	3852	98.65	7841528
1	BIEC2-2835	T	C	0.1381	5214	99	7897250
1	BIEC2_2836	T	C	0.4891	5214	99	7897379
1	BIEC2_2847	A	G	0.06828	5170	98.99	7957354
1	BIEC2_2853	A	G	0.08615	5212	99	7977385
1	BIEC2_2860	G	A	0.2687	5210	99	8008345
1	BIEC2_2890	T	C	0.4802	5154	98.99	8065708
1	BIEC2_2903	C	T	0.1544	4042	98.71	8095279
1	BIEC2_2930	G	T	0.2872	5212	99	8158887
1	BIEC2_2975	G	A	0.1631	5198	99	8252679
1	BIEC2_2983	T	C	0.2869	5210	99	8271749
1	BIEC2_3012	A	G	0.3876	5214	99	8310153
1	BIEC2_3074	G	T	0.1886	5142	98.99	8406181
1	BIEC2_3093	T	C	0.2862	5196	99	8435734
1	BIEC2_3142	G	A	0.1637	5138	98.99	8518231
1	BIEC2_3145	A	G	0.1688	5184	98.99	8522629
1	BIEC2_3393	T	C	0.1678	5196	99	8564291
1	BIEC2_3232	C	T	0.3974	5212	99	8644749
1	BIEC2_3239	T	C	0.4626	5214	99	8650241
1	BIEC2_3462	G	A	0.4592	5196	99	8654515
1	BIEC2_3257	G	A	0.3964	5214	99	8658261
1	BIEC2_3279	G	A	0.118	5214	99	8781558
1	BIEC2-3288	T	C	0.3569	5212	99	8817170
1	BIEC2_3515	T	C	0.04298	5212	99	8848138
1	BIEC2_3315	A	G	0.2262	5212	99	8885865
1	BIEC2_3563	C	A	0.08986	5208	99	8957968
1	BIEC2_3353	A	G	0.2749	5090	98.98	8999362
1	BIEC2_3373	C	T	0.2693	5214	99	9031287
1	BIEC2_3376	T	C	0.2685	5210	99	9044436
1	BIEC2_3385	T	C	0.03376	5214	99	9062645
1	BIEC2_3625	A	G	0.2668	5214	99	9101740
1	BIEC2-3427	A	G	0.2672	5214	99	9154810
1	BIEC2_3441	T	C	0.3801	5214	99	9199833
1	BIEC2_3445	A	C	0.1406	5214	99	9205968
1	BIEC2_3738	G	A	0.3825	2314	97.75	9226307
1	BIEC2_3793	A	G	0.1821	5210	99	9273650
1	Affx-101732728	C	T	0.459	3784	98.62	9317708
1	BIEC2_3586	A	G	0.1523	5128	98.98	9369998
1	BIEC2_3599	T	C	0.4103	5204	99	9412985
1	BIEC2_3605	G	A	0.4108	5212	99	9414642
1	BIEC2_3611	C	T	0.2956	5214	99	9417283
1	BIEC2_3615	A	C	0.2362	5178	98.99	9436847
1	BIEC2_3628	T	C	0.4609	4038	98.71	9446108
1	BIEC2_3630	A	G	0.4133	5214	99	9446801
1	BIEC2_3881	T	C	0.06415	5082	98.97	9465779
1	BIEC2_3656	A	G	0.08346	5212	99	9538497
1	BIEC2_3663	C	T	0.2818	5212	99	9568614
1	BIEC2_3679	A	C	0.4037	5214	99	9579133
1	BIEC2_3683	T	G	0.4018	5142	98.99	9622746
1	BIEC2_3686	T	G	0.08113	5214	99	9629356
1	CUHSNP00142299	0	C	0	5210	99	9666202
1	UKUL10	A	G	0.0264	5114	98.98	9676385
1	BIEC2_3702	A	G	0.2286	5214	99	9825107
1	UKUL14	C	A	0.0863	1066	95.11	9892765
1	BIEC2_3713	T	G	0.09612	5212	99	9996416
1	BIEC2_3735	C	T	0.05256	5156	98.99	10066591
1	BIEC2_3737	C	T	0.09686	5162	98.99	10071063
1	BIEC2_3754	G	A	0.373	5212	99	10122472
1	BIEC2_3999	A	C	0.4838	5200	99	10147048
1	BIEC2_3880	A	G	0.4986	5050	98.97	10227674
1	BIEC2_4156	C	T	0.3888	4308	98.79	10332546
1	BIEC2_4305	A	G	0.2549	5214	99	10444814
1	BIEC2_4332	C	T	0.09382	5212	99	10495829
1	BIEC2_4344	C	T	0.0284	5212	99	10514229
1	Affx-102164379	G	A	0.4641	3784	98.62	10583430
1	BIEC2_4413	A	G	0.2973	5116	98.98	10612551
1	BIEC2-4434	C	T	0.3164	5212	99	10633850
1	BIEC2-4462	T	C	0.1981	5178	98.99	10653100
1	BIEC2_4476	G	A	0.2385	5208	99	10664189
1	BIEC2_4544	T	C	0.3449	5196	99	10704586
1	BIEC2_4869	T	C	0.03876	5160	98.99	10781059
1	BIEC2_4638	A	G	0.08442	5212	99	10820572
1	BIEC2_4647	C	T	0.303	5214	99	10839136
1	BIEC2_4720	T	C	0.05315	5212	99	10879033
1	BIEC2_5028	A	G	0.1828	5208	99	10910624
1	BIEC2_5066	A	G	0.3806	5208	99	10970106
1	BIEC2_5087	C	A	0.3929	3950	98.68	11017160
1	BIEC2_5105	C	T	0.02753	4214	98.76	11072568
1	BIEC2_4846	T	C	0.1185	5122	98.98	11103486
1	BIEC2-4865	A	G	0.3143	5214	99	11142690
1	BIEC2_4868	T	C	0.3109	5028	98.96	11144438
1	BIEC2_4926	G	A	0.08074	5214	99	11255786
1	BIEC2_4969	G	A	0.3708	5208	99	11313472
1	BIEC2_4975	T	C	0.4243	5180	98.99	11333403
1	BIEC2_4986	T	C	0.4787	5212	99	11377889
1	Affx-102557624	A	G	0.3165	3782	98.62	11407630
1	BIEC2_5287	G	A	0.2206	5214	99	11426919
1	BIEC2_5081	T	C	0.2404	5178	98.99	11517367
1	BIEC2_5107	T	C	0.04317	5212	99	11553557
1	BIEC2-5156	G	A	0.3213	5214	99	11632290
1	BIEC2_5451	C	T	0.3132	5208	99	11643507
1	BIEC2_5205	A	G	0.2913	5132	98.98	11701583
1	BIEC2_5229	A	G	0.3803	5212	99	11756515
1	BIEC2_5534	C	T	0.3767	5176	98.99	11761970
1	BIEC2_5563	T	C	0.0468	5214	99	11811254
1	BIEC2_5280	C	T	0.1906	5214	99	11835345
1	BIEC2_5307	G	A	0.07135	5214	99	11903591
1	BIEC2_5323	G	A	0.2572	5198	99	11933977
1	BIEC2_5327	C	T	0.2506	5152	98.99	11935815
1	BIEC2-5328	G	A	0.2574	5210	99	11936540
1	BIEC2_5351	A	G	0.1383	4014	98.7	11959487
1	BIEC2_5709	A	G	0.04701	5212	99	12013446
1	BIEC2_5478	C	A	0.204	5136	98.98	12056924
1	BIEC2_5515	T	C	0.04428	5194	99	12084294
1	BIEC2_5541	A	G	0.06899	5204	99	12104586
1	BIEC2_5559	A	G	0.2488	5214	99	12119923
1	BIEC2_5588	T	C	0.3921	5208	99	12132059
1	BIEC2_5601	A	G	0.3556	5214	99	12138338
1	BIEC2_5616	C	T	0.04392	5214	99	12145424
1	BIEC2-5654	C	T	0.04392	5214	99	12158580
1	BIEC2_5674	T	G	0.217	5134	98.98	12179838
1	BIEC2_5678	G	T	0.2154	5214	99	12179983
1	BIEC2_5688	C	T	0.1582	5214	99	12191462
1	BIEC2_5724	G	A	0.4337	5202	99	12206771
1	BIEC2_5731	T	C	0.4351	5192	99	12207062
1	BIEC2-5741	C	T	0.4054	5212	99	12253520
1	BIEC2_5748	T	C	0.05255	5214	99	12267406
1	BIEC2_5790	A	G	0.04404	5200	99	12331909
1	BIEC2_5793	G	A	0.3147	5214	99	12352393
1	BIEC2_6131	T	C	0.1382	5202	99	12429435
1	BIEC2-5875	A	G	0.09555	5212	99	12511990
1	BIEC2-5877	G	A	0.06463	5214	99	12513900
1	Affx-102839383	A	C	0.463	3784	98.62	12539456
1	BIEC2_5926	0	G	0	5190	99	12550367
1	BIEC2_6263	A	G	0.03068	5182	98.99	12584612
1	BIEC2_6011	C	T	0.4653	5214	99	12637986
1	BIEC2_6013	T	C	0.1082	5128	98.98	12638173
1	BIEC2_6373	C	T	0.0804	5174	98.99	12712739
1	BIEC2_6374	A	G	0.3471	5214	99	12716998
1	Affx-101697069	G	A	0.4165	3784	98.62	12746571
1	BIEC2_6397	A	G	0.08672	5212	99	12783746
1	TBIEC2_6398	C	T	0.08625	5206	99	12786143
1	BIEC2_6429	C	A	0.04096	5200	99	12860748
1	Affx-102337776	A	G	0.3806	3770	98.62	12880490
1	Affx-101225819	T	C	0.3922	3784	98.62	12883512
1	BIEC2_6442	T	C	0.01643	5174	98.99	12887084
1	CUHSNP00036505	C	T	0.322	5202	99	12935713
1	BIEC2_6172	0	G	0	5204	99	12976163
1	BIEC2-6203	T	C	0.1678	5214	99	13050410
1	BIEC2_6204	G	A	0.4116	5214	99	13054087
1	BIEC2_6250	G	A	0.1408	5142	98.99	13138373
1	BIEC2-6265	A	G	0.106	5206	99	13173320
1	BIEC2_6284	T	C	0.2667	5080	98.97	13203278
1	BIEC2_6324	A	C	0.2497	5210	99	13237004
1	TBIEC2_6656	A	G	0.2256	5168	98.99	13252735
1	TBIEC2_6660	G	A	0.06904	5214	99	13271081
1	BIEC2_6682	C	T	0.03378	5210	99	13307144
1	UKUL24	C	T	0.4134	5206	99	13368223
1	UKUL27	C	T	0.05852	5212	99	13385059
1	UKUL28	T	C	0.0001924	5198	99	13389525
1	BIEC2_6752	T	C	0.02446	5192	99	13438792
1	BIEC2_6441	C	T	0.4697	5212	99	13486478
1	BIEC2_6452	C	T	0.3993	5104	98.98	13493871
1	BIEC2_6465	C	A	0.05946	5214	99	13496437
1	BIEC2_6475	C	T	0.1903	5212	99	13501123
1	BIEC2_6858	T	C	0.04197	5194	99	13568736
1	BIEC2_6521	A	G	0.1077	5190	99	13569365
1	Affx-101358535	C	T	0.3454	3660	98.58	13594507
1	BIEC2_6887	A	G	0.1521	5214	99	13666300
1	BIEC2_6580	T	C	0.1317	5096	98.98	13703668
1	BIEC2_6609	T	C	0.2817	5180	98.99	13728554
1	BIEC2_6650	G	T	0.4683	5212	99	13788925
1	BIEC2_6696	A	G	0.1134	5204	99	13888258
1	BIEC2_6698	A	G	0.1159	5210	99	13888355
1	BIEC2_6716	A	G	0.01516	5212	99	13931354
1	BIEC2_6719	A	G	0.1573	5214	99	13933811
1	BIEC2_6751	C	A	0.01667	4138	98.74	13976503
1	BIEC2-6793	T	C	0.09977	5212	99	14048960
1	BIEC2_7155	T	C	0.3295	3900	98.66	14060653
1	BIEC2_6821	A	G	0.1282	5210	99	14090438
1	Affx-103035215	A	G	0.4601	3784	98.62	14120799
1	BIEC2_6897	G	T	0.0748	5120	98.98	14191229
1	BIEC2_7275	T	G	0.1458	5204	99	14251880
1	BIEC2_6919	T	C	0.1074	5214	99	14260698
1	Affx-102598673	C	T	0.477	3784	98.62	14287174
1	BIEC2_7005	C	T	0.4223	5214	99	14367581
1	BIEC2_7006	A	G	0.0982	5214	99	14367914
1	BIEC2_7009	G	A	0.402	4298	98.79	14375865
1	BIEC2_7022	T	C	0.1818	5210	99	14395821
1	BIEC2_7061	T	C	0.112	5214	99	14441638
1	BIEC2_7074	A	G	0.00288	5208	99	14466144
1	BIEC2_7480	A	G	0.01313	5178	98.99	14507623
1	BIEC2_7523	C	A	0.478	5192	99	14561229
1	BIEC2_7149	G	A	0.4894	5212	99	14597293
1	BIEC2_7173	T	G	0.3526	5204	99	14645833
1	BIEC2_7188	A	G	0.428	1166	95.53	14668986
1	BIEC2_7194	G	A	0.3675	5214	99	14673259
1	BIEC2_7595	0	G	0	5204	99	14676905
1	Affx-101949861	T	C	0.3835	3784	98.62	14698933
1	BIEC2_7233	C	T	0.4186	5172	98.99	14749996
1	BIEC2_7670	A	G	0.0009769	5118	98.98	14773972
1	CUHSNP00113132	A	C	0.4787	5212	99	14924287
1	BIEC2_7287	A	G	0.3812	5210	99	14982662
1	BIEC2_7289	A	C	0.4213	4310	98.79	14989917
1	BIEC2_7697	G	T	0.3258	5208	99	15074481
1	Affx-102503777	A	C	0.4368	3784	98.62	15118260
1	Affx-102282921	C	T	0.3671	3784	98.62	15154357
1	BIEC2_7704	G	A	0.4402	5214	99	15217855
1	BIEC2_7346	C	T	0.4106	5210	99	15287744
1	BIEC2_7347	C	T	0.2336	5206	99	15289448
1	BIEC2_7354	C	T	0.2932	5174	98.99	15313632
1	BIEC2-7394	G	T	0.1312	5200	99	15343240
1	BIEC2-7401	T	G	0.4889	5212	99	15353120
1	BIEC2-7424	A	C	0.174	5168	98.99	15419110
1	BIEC2_7427	T	C	0.3949	5214	99	15445146
1	BIEC2_7850	A	C	0.3754	3066	98.3	15508569
1	BIEC2_7855	G	T	0.3762	5122	98.98	15600427
1	BIEC2_7446	G	A	0.1279	5208	99	15653901
1	BIEC2_7447	C	T	0.4613	5214	99	15654137
1	BIEC2_7448	T	C	0.1231	3900	98.66	15654753
1	BIEC2_7449	A	C	0.4603	5086	98.97	15654764
1	Affx-102129276	C	T	0.4778	3784	98.62	15762305
1	BIEC2_7453	A	G	0.3641	4990	98.96	15792557
1	BIEC2_7454	G	A	0.1778	5214	99	15793731
1	BIEC2_7462	G	T	0.2468	5206	99	15816416
1	BIEC2_7466	T	G	0.2383	5212	99	15820402
1	BIEC2_7467	A	G	0.2372	5186	98.99	15820581
1	BIEC2_7886	A	G	0.1174	5212	99	15833941
1	TBIEC2_7897	G	A	0.2374	5210	99	15891780
1	TBIEC2_7899	T	C	0.2534	5214	99	15897773
1	BIEC2_7514	T	C	0.07442	5214	99	15999973
1	UKUL35	G	A	0.4446	5214	99	16004916
1	UKUL36	G	T	0.4257	5198	99	16004996
1	BIEC2_7532	G	A	0.06575	5110	98.98	16051868
1	BIEC2_7538	T	C	0.391	4310	98.79	16057022
1	BIEC2_7563	A	G	0.04091	5206	99	16093214
1	BIEC2_7572	T	G	0.4517	5214	99	16097235
1	BIEC2_7581	C	A	0.1966	5214	99	16103231
1	BIEC2_7588	T	C	0.1966	5214	99	16106069
1	BIEC2_7593	G	A	0.3862	5150	98.99	16121433
1	BIEC2_7617	A	G	0.4191	4044	98.71	16142315
1	BIEC2_7624	C	T	0.4251	5194	99	16151895
1	BIEC2_7659	A	C	0.06521	5214	99	16194668
1	Affx-102172103	T	C	0.4437	3784	98.62	16199454
1	TBIEC2_8114	C	T	0.4179	1340	96.11	16299166
1	TBIEC2_8116	A	G	0.05562	5214	99	16300114
1	Affx-102272312	T	C	0.4108	3776	98.62	16311301
1	BIEC2_8128	T	C	0.2578	5136	98.98	16340701
1	BIEC2_7700	C	T	0.2395	5214	99	16485051
1	BIEC2_7701	C	T	0.4216	1364	96.18	16493788
1	Affx-101490944	G	A	0.4307	3782	98.62	16657511
1	BIEC2_7719	C	T	0.4631	5204	99	16675322
1	BIEC2_7741	A	G	0.1131	5162	98.99	16865476
1	BIEC2_7742	C	T	0.4434	5214	99	16865539
1	BIEC2_7745	G	A	0.3243	5178	98.99	16899328
1	BIEC2-7749	A	G	0.4448	5214	99	16936920
1	BIEC2_7770	A	G	0.005372	5212	99	17012291
1	BIEC2_7775	G	T	0.02666	4276	98.78	17015836
1	BIEC2_8215	C	T	0.03147	5180	98.99	17018861
1	Affx-102779141	A	G	0.4926	3784	98.62	17019326
1	BIEC2_7795	A	G	0.2087	5046	98.97	17074398
1	BIEC2_8248	T	C	0.2929	3278	98.41	17124128
1	BIEC2_7880	A	G	0.3944	5208	99	17195605
1	BIEC2_8328	G	A	0.2637	5134	98.98	17275938
1	BIEC2_8342	G	A	0.06893	5150	98.99	17329777
1	BIEC2_7917	A	G	0.233	5214	99	17376371
1	BIEC2_7941	A	G	0.3026	5158	98.99	17442235
1	BIEC2_7947	T	C	0.1459	5208	99	17461309
1	BIEC2_7957	C	T	0.1139	5214	99	17491828
1	BIEC2_8410	G	A	0.1288	4208	98.76	17532949
1	BIEC2_7979	T	C	0.1162	5180	98.99	17557863
1	BIEC2_7985	T	C	0.0771	5162	98.99	17582591
1	BIEC2_7987	T	C	0.0003929	5090	98.98	17585632
1	BIEC2_8003	C	T	0.2562	5176	98.99	17601231
1	Affx-102136772	G	A	0.4103	3744	98.61	17635151
1	BIEC2_8051	T	C	0.07068	5178	98.99	17701189
1	BIEC2_8527	T	C	0.1947	5182	98.99	17735508
1	BIEC2_8109	C	A	0.1459	5210	99	17793598
1	TBIEC2_8565	A	G	0.3343	5214	99	17803268
1	BIEC2_8126	T	C	0.3705	5214	99	17858426
1	UKUL38	A	G	0.308	5214	99	17909759
1	BIEC2_8177	T	C	0.4906	5118	98.98	17992246
1	BIEC2_8178	A	G	0.359	1390	96.25	17992316
1	BIEC2_8183	T	G	0.02186	5214	99	18009196
1	BIEC2_8184	T	C	0.08065	5208	99	18015487
1	Affx-103019799	C	T	0.4712	3784	98.62	18018211
1	Affx-101508443	T	C	0.3936	3770	98.62	18018912
1	BIEC2_8196	A	G	0.2844	5200	99	18060955
1	BIEC2-8208	T	C	0.3637	5208	99	18065320
1	BIEC2_8244	G	A	0.02789	5164	98.99	18091577
1	BIEC2_8258	T	C	0.1752	5212	99	18102867
1	BIEC2_8303	C	T	0.2021	5206	99	18185447
1	BIEC2_8319	G	A	0.1943	5214	99	18226293
1	BIEC2_8321	A	G	0.3324	4034	98.71	18226687
1	BIEC2_8339	C	T	0.4783	5198	99	18270782
1	BIEC2_8403	T	C	0.3383	5132	98.98	18292854
1	BIEC2-8426	G	A	0.4759	5194	99	18308860
1	BIEC2_8433	G	A	0.1203	5212	99	18321886
1	BIEC2_8934	C	T	0.02915	5214	99	18362399
1	Affx-102381750	G	T	0.4878	3784	98.62	18383449
1	BIEC2_8972	A	C	0.3285	5212	99	18473994
1	BIEC2_8518	C	A	0.1345	5212	99	18492008
1	Affx-101690724	A	G	0.4873	3784	98.62	18509749
1	BIEC2_9038	G	A	0.1736	5122	98.98	18594291
1	BIEC2_9065	T	C	0.2096	5214	99	18642666
1	BIEC2_8614	G	A	0.2397	5190	99	18699425
1	BIEC2_8637	G	A	0.1758	5200	99	18747485
1	BIEC2-8643	T	C	0.1809	5212	99	18755170
1	BIEC2_8663	T	C	0.3517	5206	99	18792516
1	BIEC2_9154	G	A	0.1499	5182	98.99	18839461
1	BIEC2_8704	0	C	0	5014	98.96	18883141
1	BIEC2_9194	A	G	0.202	5214	99	18928902
1	BIEC2_8739	C	T	0.1867	1098	95.25	18979396
1	BIEC2_8772	T	G	0.1466	5090	98.98	19060357
1	Affx-101259354	G	A	0.4738	3782	98.62	19065743
1	BIEC2_8778	T	C	0.4768	5080	98.97	19077834
1	BIEC2_8783	C	T	0.2193	5204	99	19085018
1	BIEC2_8784	G	A	0.4563	5192	99	19088259
1	BIEC2_9268	C	A	0.151	4278	98.78	19135926
1	BIEC2_8821	G	T	0.1803	4104	98.73	19213349
1	BIEC2_8852	A	G	0.2026	5202	99	19235384
1	BIEC2-8864	G	T	0.2006	5214	99	19254000
1	BIEC2_8877	T	G	0.4	4260	98.78	19283151
1	BIEC2_8892	T	C	0.2683	5192	99	19303828
1	BIEC2_8899	G	T	0.2342	5214	99	19312605
1	BIEC2_8948	A	G	0.3512	5194	99	19341608
1	BIEC2_8976	T	C	0.4315	5168	98.99	19380014
1	BIEC2_8977	A	G	0.3115	5002	98.96	19380432
1	BIEC2_8982	T	C	0.1564	5116	98.98	19390578
1	BIEC2_9485	A	G	0.3656	5200	99	19480052
1	TBIEC2_9495	T	C	0.04873	5212	99	19544247
1	BIEC2-9003	G	A	0.04891	5214	99	19548260
1	BIEC2_9011	C	T	0.04622	5214	99	19562815
1	Affx-101219854	T	C	0.482	3784	98.62	19569698
1	BIEC2_9533	C	T	0.1635	5162	98.99	19645545
1	BIEC2_9572	T	C	0.09398	5214	99	19709036
1	Affx-101990175	C	T	0.4947	3784	98.62	19730654
1	BIEC2_9664	C	A	0.4971	5188	98.99	19790866
1	BIEC2_9665	A	G	0.4967	5204	99	19791013
1	Affx-102653177	A	G	0.4165	3784	98.62	19876432
1	BIEC2_9222	C	T	0.2707	3942	98.68	19890995
1	BIEC2_9248	A	G	0.1562	5206	99	19934466
1	BIEC2_9262	C	T	0.3995	5174	98.99	19955966
1	BIEC2-9276	A	C	0.0654	5214	99	19987720
1	BIEC2_9291	G	A	0.4002	5210	99	19994949
1	BIEC2_9292	T	C	0.06457	5204	99	19995407
1	BIEC2_9317	G	T	0.3991	5106	98.98	20004622
1	BIEC2_9324	A	G	0.4005	5208	99	20007277
1	BIEC2_9379	T	C	0.3285	5208	99	20028384
1	BIEC2_9393	C	T	0.2264	5212	99	20041475
1	BIEC2_9410	A	G	0.2657	4038	98.71	20048634
1	BIEC2_9431	T	C	0.1707	5208	99	20077633
1	BIEC2_9443	T	C	0.007749	4904	98.94	20130674
1	BIEC2_9452	T	G	0.1811	5212	99	20136021
1	BIEC2_9455	A	G	0.1226	4168	98.75	20136311
1	BIEC2_9458	A	C	0.1283	5090	98.98	20139548
1	BIEC2_10044	T	C	0.1718	5192	99	20205512
1	BIEC2_9538	G	A	0.1881	5214	99	20258415
1	UKUL41	T	C	0.04282	5184	98.99	20394352
1	UKUL42	G	A	0.04311	5196	99	20443241
1	Affx-101385993	G	A	0.486	3782	98.62	20559904
1	BIEC2_9591	T	C	0.004654	4942	98.94	20598125
1	BIEC2_9594	G	A	0.4793	5180	98.99	20614765
1	BIEC2-9606	C	T	0.4785	5212	99	20682240
1	BIEC2_10150	A	G	0.4487	5208	99	20721039
1	Affx-101592232	G	A	0.4484	3740	98.61	20777960
1	CUHSNP00056008	A	G	0.4822	5214	99	20794340
1	BIEC2_10154	T	C	0.4733	5200	99	20882571
1	Affx-102179704	C	A	0.4974	3784	98.62	20973040
1	BIEC2_9624	T	C	0.4675	5198	99	20996991
1	BIEC2_9626	G	A	0.1294	4204	98.76	21006127
1	Affx-101681754	T	C	0.4774	3534	98.52	21064800
1	BIEC2_9633	G	T	0.08453	4318	98.79	21116255
1	BIEC2-9638	G	A	0.1325	5214	99	21117680
1	BIEC2_9640	G	A	0.4654	1676	96.89	21134847
1	Affx-101838800	G	A	0.4688	3784	98.62	21163884
1	BIEC2_9686	0	G	0	5184	98.99	21277341
1	TBIEC2_10226	G	T	0.06471	5208	99	21285751
1	Affx-102030456	C	T	0.436	3784	98.62	21286827
1	BIEC2_9696	A	C	0.08137	5174	98.99	21327773
1	BIEC2_9749	C	T	0.05673	5200	99	21429909
1	BIEC2_9804	T	C	0.442	2224	97.66	21540078
1	Affx-102162491	A	G	0.4109	3784	98.62	21541170
1	Affx-101520978	A	G	0.4228	3784	98.62	21599057
1	BIEC2_10411	A	G	0.3129	5206	99	21632231
1	BIEC2_9926	T	C	0.4532	5214	99	21689628
1	BIEC2_9930	G	A	0.2105	5212	99	21727403
1	BIEC2_9932	G	A	0.07658	5210	99	21735049
1	BIEC2_9945	A	C	0.03454	5212	99	21755725
1	BIEC2_9951	A	G	0.132	5198	99	21763731
1	Affx-101481982	T	C	0.4593	3780	98.62	21829379
1	Affx-102424574	C	A	0.4611	3782	98.62	21858649
1	BIEC2-9997	T	C	0.4328	5210	99	21890990
1	BIEC2_10027	T	C	0.2885	5214	99	21971541
1	BIEC2_10578	T	C	0.06514	5204	99	22011156
1	BIEC2_10582	C	A	0.07209	5188	98.99	22049573
1	BIEC2_10058	G	T	0.1708	1060	95.08	22118816
1	BIEC2_10094	T	C	0.09325	5212	99	22177054
1	BIEC2_10095	G	A	0.09346	5104	98.98	22177224
1	BIEC2_10098	C	T	0.09309	5210	99	22177496
1	BIEC2_10120	A	G	0.3881	5194	99	22206425
1	BIEC2_10676	A	C	0.05934	5174	98.99	22294978
1	BIEC2_10677	G	A	0.2331	2012	97.41	22297977
1	BIEC2_10263	A	G	0.07988	5208	99	22406891
1	BIEC2-10273	C	T	0.4194	5198	99	22408010
1	BIEC2_10337	C	T	0.09612	5212	99	22437112
1	BIEC2_10345	T	G	0.283	5208	99	22450045
1	BIEC2_10935	T	C	0.2342	5188	98.99	22485163
1	BIEC2_10984	G	A	0.4183	5190	99	22537353
1	BIEC2_11007	G	A	0.4076	5184	98.99	22562535
1	BIEC2_11013	G	A	0.1279	5170	98.99	22565021
1	BIEC2_10565	G	A	0.3854	5168	98.99	22693399
1	BIEC2_10590	A	G	0.06332	5196	99	22698032
1	BIEC2_10630	G	A	0.05888	5214	99	22719301
1	BIEC2_10691	C	T	0.2514	5210	99	22763212
1	BIEC2-10707	A	G	0.3021	5214	99	22779140
1	BIEC2_10743	A	C	0.01343	5212	99	22791164
1	BIEC2_11345	T	C	0.396	5212	99	22820262
1	BIEC2_10827	C	T	0.2668	5214	99	22884761
1	BIEC2_10905	A	G	0.1743	5214	99	22927954
1	BIEC2-10908	T	G	0.1191	5104	98.98	22931000
1	BIEC2_11551	T	C	0.2007	5186	98.99	22961314
1	BIEC2_10950	T	G	0.2004	5214	99	22974806
1	BIEC2_10960	T	C	0.4221	5214	99	23065203
1	BIEC2_10963	C	T	0.0192	5208	99	23066972
1	Affx-102219838	G	A	0.421	3784	98.62	23080884
1	BIEC2_11614	G	A	0.3653	5206	99	23131274
1	BIEC2_11621	A	G	0.4274	5176	98.99	23159363
1	BIEC2_11622	G	A	0.4103	5206	99	23198149
1	TBIEC2_11627	T	C	0.02052	5214	99	23250434
1	BIEC2_11037	A	G	0.4452	5186	98.99	23293327
1	BIEC2_11039	A	G	0.0397	5214	99	23298222
1	BIEC2_11656	T	C	0.4098	5188	98.99	23367500
1	BIEC2_11053	C	T	0.4315	5214	99	23389753
1	BIEC2_11057	T	C	0.4317	5212	99	23390081
1	BIEC2_11063	C	A	0.409	3924	98.67	23435205
1	BIEC2_11066	C	T	0.1216	5214	99	23478096
1	BIEC2_11068	C	T	0.3945	5212	99	23491848
1	BIEC2_11074	T	G	0.4129	5214	99	23492292
1	BIEC2_11115	A	C	0.3815	5214	99	23581087
1	Affx-101982597	A	C	0.4171	856	93.91	23584308
1	BIEC2-11123	G	A	0.482	5214	99	23587330
1	BIEC2_11124	G	A	0.4814	5164	98.99	23587368
1	Affx-102502396	G	T	0.4745	3766	98.62	23588365
1	BIEC2_11147	T	C	0.482	5214	99	23595352
1	BIEC2_11154	T	C	0.3781	5200	99	23603575
1	BIEC2_11789	G	T	0.3918	5214	99	23632009
1	BIEC2_11211	G	A	0.5	5214	99	23684041
1	BIEC2_11892	G	T	0.2574	5070	98.97	23733372
1	BIEC2_11275	T	G	0.2092	5210	99	23774807
1	BIEC2_11277	T	C	0.31	4974	98.95	23778451
1	Affx-102826835	C	T	0.3536	3784	98.62	23846604
1	BIEC2_11313	G	A	0.1469	5202	99	23858902
1	BIEC2_11317	G	A	0.1469	5214	99	23868934
1	BIEC2_11325	A	G	0.2334	814	93.59	23885795
1	BIEC2_12010	G	A	0.3889	5192	99	23936143
1	BIEC2_11375	T	G	0.2975	5190	99	23968003
1	BIEC2_11385	G	T	0.1704	5210	99	24011351
1	BIEC2_11386	G	T	0.1707	5208	99	24011362
1	BIEC2_11390	T	C	0.1701	5214	99	24032848
1	BIEC2_11406	A	G	0.2469	5204	99	24082159
1	BIEC2_11418	A	G	0.3525	5212	99	24106986
1	BIEC2_12072	C	A	0.1073	5192	99	24157831
1	BIEC2_11429	T	C	0.4294	5214	99	24201395
1	BIEC2_11435	G	A	0.3495	5208	99	24217339
1	Affx-102049241	G	T	0.3708	3784	98.62	24295767
1	BIEC2_11443	T	G	0.2058	5214	99	24309457
1	BIEC2_12091	A	G	0.2211	5210	99	24325427
1	BIEC2_12092	T	C	0.1823	5210	99	24339207
1	BIEC2_12103	G	A	0.1828	5202	99	24441450
1	Affx-102082461	G	A	0.4897	3782	98.62	24521990
1	BIEC2_11461	C	T	0.0994	5040	98.97	24533395
1	BIEC2_11462	C	T	0.102	5206	99	24533714
1	BIEC2_11465	A	G	0.2412	5208	99	24536245
1	BIEC2_11476	C	T	0.4942	5200	99	24584522
1	BIEC2_11481	C	T	0.4942	5208	99	24587281
1	BIEC2_11483	G	A	0.4942	5212	99	24587547
1	BIEC2_11484	T	C	0.1765	5208	99	24591594
1	BIEC2_11487	A	G	0.2077	5214	99	24603565
1	BIEC2_12135	T	G	0.2073	5190	99	24633109
1	BIEC2_11513	T	C	0.02877	5214	99	24708549
1	BIEC2_11532	G	A	0.2247	5206	99	24760232
1	BIEC2_12180	G	T	0.4424	5152	98.99	24763769
1	BIEC2_11544	C	T	0.1505	5176	98.99	24808373
1	BIEC2_12205	T	C	0.388	5198	99	24879264
1	BIEC2_11562	T	C	0.1771	5206	99	24922466
1	BIEC2_12222	C	T	0.03514	5208	99	24953407
1	BIEC2_11587	G	A	0.1876	5214	99	25024353
1	BIEC2_11597	C	T	0.2258	4114	98.73	25042619
1	BIEC2_12253	A	G	0.01254	5182	98.99	25072374
1	BIEC2_12261	A	G	0.274	5194	99	25095595
1	BIEC2_12275	T	C	0.3475	5070	98.97	25163231
1	BIEC2_11634	T	G	0.3288	5210	99	25202953
1	BIEC2_11637	T	G	0.1841	5214	99	25229183
1	BIEC2_11653	C	A	0.2459	5214	99	25300536
1	BIEC2_12317	T	C	0.4308	5158	98.99	25341167
1	BIEC2_12320	T	C	0.2041	5164	98.99	25387076
1	Affx-102008924	C	T	0.4709	3784	98.62	25452450
1	BIEC2_12326	C	A	0.2019	1144	95.44	25467839
1	BIEC2_11679	T	C	0.3906	5212	99	25523347
1	BIEC2_11721	A	G	0.4622	5214	99	25562729
1	BIEC2_11728	A	G	0.4622	5206	99	25563346
1	Affx-102369113	T	C	0.4655	3768	98.62	25648037
1	BIEC2-11768	C	T	0.2841	5202	99	25680190
1	BIEC2_11772	G	A	0.279	5212	99	25681332
1	BIEC2_11774	C	A	0.1663	5154	98.99	25688764
1	BIEC2_11778	T	G	0.1457	5196	99	25715222
1	BIEC2_11782	T	C	0.1456	5214	99	25715334
1	BIEC2_11783	T	C	0.1457	5210	99	25715394
1	BIEC2_11793	T	C	0.4896	5204	99	25757104
1	BIEC2_11799	A	G	0.3075	5194	99	25802892
1	BIEC2-11811	G	A	0.3364	5208	99	25824930
1	BIEC2_11819	A	G	0.2722	5088	98.98	25845634
1	BIEC2_11821	T	C	0.1921	5170	98.99	25849929
1	BIEC2_11834	A	G	0.3843	5214	99	25884167
1	BIEC2_11851	T	C	0.1804	5194	99	25910451
1	BIEC2_12526	A	G	0.4389	5138	98.99	25975455
1	BIEC2_11866	G	A	0.3979	5180	98.99	26033759
1	BIEC2_11874	A	G	0.2468	4984	98.95	26069383
1	BIEC2_11876	A	C	0.2375	5208	99	26070506
1	BIEC2_11887	T	C	0.3176	5186	98.99	26106108
1	BIEC2_11888	G	A	0.4977	5212	99	26106315
1	BIEC2_11890	A	G	0.3342	5210	99	26115003
1	BIEC2_11893	T	C	0.3394	5212	99	26154677
1	BIEC2_12580	G	A	0.1827	5014	98.96	26183882
1	Affx-102590615	G	A	0.4432	3784	98.62	26264896
1	Affx-102125876	G	A	0.3741	3782	98.62	26282837
1	BIEC2_11987	T	C	0.03147	5212	99	26287369
1	BIEC2_11990	G	A	0.03154	5200	99	26287553
1	BIEC2_12047	T	C	0.002573	1166	95.53	26309054
1	Affx-102819853	C	T	0.4545	3782	98.62	26376143
1	BIEC2_12776	G	A	0.221	5204	99	26396278
1	BIEC2_12798	C	A	0.07783	5114	98.98	26442193
1	BIEC2_12127	G	A	0.1875	5200	99	26493483
1	BIEC2_12138	A	G	0.0162	5186	98.99	26543307
1	BIEC2_12140	T	C	0.06799	4030	98.71	26544989
1	BIEC2_12186	A	G	0.4832	4048	98.71	26610646
1	BIEC2_12197	A	G	0.2779	5214	99	26623258
1	BIEC2_12923	T	C	0.0794	5214	99	26648009
1	BIEC2_12229	T	C	0.3209	5208	99	26680178
1	BIEC2_12239	G	A	0.4258	5202	99	26697696
1	BIEC2_12958	G	A	0.4705	5212	99	26729887
1	BIEC2_12335	T	C	0.4909	882	94.09	26889019
1	Affx-101189102	C	T	0.4423	3746	98.61	26899912
1	BIEC2_12352	C	T	0.3803	5214	99	26906584
1	BIEC2_12366	T	C	0.1129	5210	99	26935288
1	TBIEC2_13126	T	C	0.04988	5212	99	27006217
1	TBIEC2_13128	A	G	0.04987	5214	99	27018030
1	BIEC2_12415	T	C	0.1641	5210	99	27055693
1	BIEC2_12416	T	C	0.1639	5212	99	27055872
1	BIEC2_12425	C	T	0.05613	5202	99	27074649
1	TBIEC2_13168	A	G	0.281	5174	98.99	27153261
1	BIEC2_12462	C	A	0.4561	5214	99	27229119
1	BIEC2_13195	G	A	0.06987	2562	97.96	27250002
1	TBIEC2_13198	A	C	0.389	5214	99	27255613
1	BIEC2_12498	C	T	0.4572	5210	99	27305406
1	BIEC2_12499	T	C	0.3816	5212	99	27305636
1	BIEC2_12508	A	G	0.3928	2760	98.11	27320872
1	BIEC2_12516	A	G	0.1874	5118	98.98	27335539
1	BIEC2_12544	G	A	0.07258	5208	99	27405639
1	BIEC2_12554	G	A	0.1112	5214	99	27417536
1	BIEC2_12575	A	G	0.01705	4046	98.71	27467243
1	BIEC2_12577	A	G	0.01574	5210	99	27467608
1	BIEC2_12609	T	C	0.3196	5132	98.98	27535817
1	BIEC2_12611	A	G	0.01572	5152	98.99	27536178
1	BIEC2_12618	C	T	0.1064	5208	99	27598894
1	BIEC2_13348	T	C	0.2704	5214	99	27609632
1	BIEC2_12625	T	C	0.4789	5172	98.99	27717883
1	BIEC2_12626	T	C	0.08385	5152	98.99	27718515
1	BIEC2_12629	C	T	0.3705	5204	99	27750256
1	BIEC2_12636	C	T	0.29	5214	99	27766435
1	TBIEC2_13368	A	G	0.1924	5214	99	27781225
1	Affx-101259303	A	G	0.4696	3784	98.62	27791214
1	BIEC2_12660	G	T	0.3978	5208	99	27885623
1	UKUL47	C	T	0.3429	5214	99	27949207
1	BIEC2_12696	A	C	0.4247	5206	99	27968381
1	BIEC2_12697	A	G	0.345	5214	99	28010413
1	UKUL48	T	C	0.3725	5214	99	28086348
1	BIEC2_12714	A	G	0.4187	5214	99	28178283
1	BIEC2-12716	C	T	0.113	5214	99	28178670
1	BIEC2_13462	A	C	0.1237	3768	98.62	28209848
1	BIEC2_12735	T	C	0.2599	5214	99	28276723
1	BIEC2_12738	A	G	0.3492	5140	98.99	28315376
1	BIEC2_12748	C	T	0.03797	5214	99	28400992
1	BIEC2-12755	G	A	0.03797	5214	99	28518450
1	BIEC2_13491	G	A	0.4946	5214	99	28630490
1	BIEC2_13492	G	T	0.3815	3832	98.64	28672355
1	BIEC2-12764	A	G	0.2795	5180	98.99	28700170
1	BIEC2_12766	T	C	0.3947	5164	98.99	28729753
1	BIEC2-12767	G	A	0.3604	5214	99	28750510
1	BIEC2-12771	A	G	0.1591	2250	97.68	28773320
1	BIEC2_12789	A	G	0.4699	5214	99	28826556
1	BIEC2_12794	A	G	0.3642	5214	99	28827661
1	BIEC2_12803	T	C	0.1858	5214	99	28842525
1	BIEC2-12805	G	T	0.1859	5116	98.98	28849320
1	BIEC2_12816	A	G	0.08664	5148	98.99	28912593
1	BIEC2_13554	T	C	0.06852	5210	99	28929769
1	BIEC2_12846	T	C	0.1323	5200	99	29009811
1	Affx-102004838	T	C	0.4709	3784	98.62	29019834
1	Affx-102390899	G	A	0.4717	3784	98.62	29025100
1	BIEC2_12870	G	A	0.4994	5210	99	29031014
1	BIEC2_12881	T	C	0.188	5212	99	29075917
1	BIEC2_12888	T	C	0.1724	4948	98.95	29079688
1	BIEC2_12894	C	T	0.188	5212	99	29081906
1	BIEC2_12903	C	T	0.2116	5202	99	29093012
1	BIEC2_12919	G	A	0.1794	5206	99	29136361
1	BIEC2_12920	A	G	0.1789	5210	99	29136478
1	BIEC2_13686	C	T	0.4774	5212	99	29175835
1	BIEC2_13691	G	A	0.09033	5214	99	29191175
1	Affx-101821056	G	A	0.4449	3776	98.62	29209877
1	BIEC2_12971	T	C	0.4492	5212	99	29268137
1	TBIEC2_13716	A	G	0.4497	5206	99	29269476
1	TBIEC2_13724	T	C	0.3477	5212	99	29315342
1	BIEC2_12991	G	A	0.2979	5210	99	29355097
1	Affx-102199411	A	G	0.4746	3784	98.62	29372539
1	Affx-101639372	C	T	0.4984	3784	98.62	29469461
1	BIEC2_13027	T	C	0.259	5116	98.98	29518418
1	BIEC2_13042	T	C	0.4485	5200	99	29540268
1	BIEC2_13796	T	C	0.3628	5198	99	29552336
1	BIEC2_13068	T	G	0.2706	5204	99	29609662
1	BIEC2_13069	C	A	0.2091	5214	99	29609995
1	BIEC2_13076	A	G	0.02956	5210	99	29648066
1	BIEC2_13095	C	T	0.2306	5208	99	29681102
1	BIEC2_13110	G	A	0.08997	5202	99	29711922
1	BIEC2_13164	A	C	0.4747	5212	99	29767535
1	BIEC2_13167	G	A	0.4747	5214	99	29767613
1	BIEC2_13174	T	C	0.2672	5190	99	29772231
1	BIEC2_13230	C	T	0.4712	5170	98.99	29804509
1	BIEC2_13295	C	A	0.3323	1604	96.75	29867478
1	Affx-102963454	G	A	0.4339	3782	98.62	29890554
1	BIEC2_13328	C	T	0.2808	5210	99	29970767
1	TBIEC2_14106	C	T	0.2735	5214	99	30006398
1	BIEC2_14139	G	A	0.1218	5156	98.99	30073530
1	BIEC2_13380	T	C	0.162	5148	98.99	30128113
1	BIEC2_13384	G	T	0.02458	5208	99	30135263
1	BIEC2_13388	T	C	0.4603	3908	98.67	30146112
1	BIEC2_13411	G	A	0.1661	1144	95.44	30202386
1	BIEC2_14188	G	A	0.1095	5214	99	30219984
1	BIEC2-13430	C	T	0.1578	5210	99	30259320
1	TBIEC2_14219	T	G	0.1375	5214	99	30319411
1	BIEC2_13456	T	C	0.1375	5214	99	30350281
1	BIEC2_13459	A	G	0.3076	5214	99	30355958
1	BIEC2_13478	G	A	0.2705	5212	99	30427816
1	BIEC2_14266	A	G	0.3428	5094	98.98	30493627
1	TBIEC2_14285	T	C	0.01764	5214	99	30546620
1	BIEC2_13542	C	T	0.01303	5142	98.99	30609652
1	BIEC2_14318	T	G	0.01882	5208	99	30611785
1	BIEC2_14350	C	T	0.4679	5208	99	30697614
1	Affx-102661465	C	T	0.3219	3784	98.62	30699476
1	BIEC2_13608	A	G	0.2186	5206	99	30735779
1	BIEC2_13609	C	A	0.02191	3970	98.69	30735868
1	BIEC2_13612	A	G	0.2147	5212	99	30739692
1	BIEC2_13643	C	T	0.4029	5212	99	30749028
1	BIEC2_13655	C	T	0.36	5206	99	30753444
1	BIEC2_13693	T	G	0.3222	5214	99	30816398
1	BIEC2_13700	A	G	0.04768	4950	98.95	30822923
1	BIEC2_13704	T	C	0.1793	5208	99	30824116
1	BIEC2_13735	T	C	0.3007	3944	98.68	30849864
1	BIEC2_13798	A	G	0.04931	5212	99	30889844
1	BIEC2_13811	A	G	0.1314	1560	96.66	30893092
1	BIEC2-13824	A	C	0.2469	5212	99	30924900
1	BIEC2_13841	T	C	0.1728	5196	99	30928001
1	BIEC2_13853	A	G	0.1465	1672	96.88	30960985
1	BIEC2_13913	A	C	0.2945	5192	99	31052797
1	BIEC2_13932	T	C	0.2938	5194	99	31092115
1	BIEC2-13942	T	C	0.2931	5206	99	31095260
1	BIEC2_13953	T	G	0.2934	5214	99	31096868
1	BIEC2_13954	C	T	0.2934	5214	99	31097024
1	BIEC2_13963	C	T	0.2619	5178	98.99	31100973
1	BIEC2_13981	T	C	0.01747	5210	99	31111929
1	BIEC2_13985	G	A	0.3619	5198	99	31113719
1	BIEC2_13989	C	T	0.4125	3944	98.68	31117195
1	BIEC2_14785	A	C	0.01747	5210	99	31120703
1	BIEC2-14036	C	A	0.3096	5200	99	31168400
1	BIEC2_14874	C	T	0.01748	5206	99	31294116
1	BIEC2_14091	T	C	0.1718	5146	98.99	31317051
1	BIEC2_14094	C	T	0.02802	5210	99	31320735
1	BIEC2_14107	A	G	0.3389	5208	99	31341953
1	BIEC2_14117	C	T	0.1703	5214	99	31347755
1	BIEC2_14118	G	T	0.3851	5206	99	31350185
1	UKUL61	T	C	0.006739	5194	99	31428298
1	BIEC2_14970	G	A	0.2999	1654	96.85	31474221
1	BIEC2_14981	A	G	0.1467	5140	98.99	31522382
1	BIEC2_14278	G	T	0.2815	5214	99	31682252
1	UKUL64	0	G	0	5214	99	31721075
1	CUHSNP00142389	0	C	0	5214	99	31819077
1	UKUL67	0	C	0	5214	99	31825677
1	BIEC2_14329	A	G	0.2168	5204	99	31862413
1	BIEC2_14391	T	C	0.2044	5210	99	32000096
1	BIEC2_14401	T	C	0.3526	5046	98.97	32009184
1	BIEC2_14474	A	G	0.3663	5212	99	32079746
1	BIEC2_14481	C	T	0.1849	5214	99	32086433
1	BIEC2-14522	G	A	0.4645	5214	99	32149200
1	BIEC2_15368	C	T	0.4666	5208	99	32224965
1	TBIEC2_15385	T	C	0.262	5214	99	32277641
1	TBIEC2_15388	C	T	0.2461	5214	99	32286597
1	TBIEC2_15397	A	G	0.2611	5202	99	32316443
1	BIEC2_15418	T	C	0.1935	5208	99	32367809
1	Affx-102075605	A	G	0.2796	3784	98.62	32398009
1	BIEC2_15493	A	G	0.008086	5194	99	32481872
1	BIEC2-14705	G	A	0.3672	5204	99	32531800
1	BIEC2_14719	G	A	0.3224	5180	98.99	32555897
1	BIEC2_14736	T	C	0.1984	5080	98.97	32597242
1	UKUL70	A	G	0.01079	5190	99	32622502
1	BIEC2_15610	A	G	0.1671	5202	99	32668229
1	BIEC2_14804	A	G	0.3099	5214	99	32708028
1	BIEC2_14822	A	G	0.1337	5198	99	32811167
1	BIEC2_14830	G	A	0.499	5212	99	32855092
1	TBIEC2_15674	G	A	0.4178	5208	99	32915210
1	BIEC2_15675	T	C	0.4218	5190	99	32916540
1	BIEC2_14861	C	T	0.3841	5186	98.99	32939981
1	BIEC2_15727	T	C	0.183	5212	99	32995605
1	Affx-102418272	G	A	0.4561	3694	98.59	32997881
1	BIEC2_15754	T	C	0.1187	5158	98.99	33086280
1	BIEC2_15756	A	G	0.1194	5200	99	33087712
1	BIEC2_15806	0	G	0	5124	98.98	33154224
1	BIEC2_14990	G	A	0.1197	5214	99	33194784
1	BIEC2_15034	C	T	0.4315	5214	99	33287772
1	BIEC2_15054	T	C	0.3147	5214	99	33312974
1	BIEC2_15076	T	C	0.3137	5174	98.99	33338961
1	BIEC2_15117	C	T	0.3448	5200	99	33434627
1	BIEC2_15159	C	T	0.1057	5214	99	33473046
1	BIEC2_15164	C	A	0.2657	5160	98.99	33484987
1	BIEC2_15166	C	T	0.2682	5208	99	33485423
1	BIEC2_16059	T	C	0.4062	5212	99	33556097
1	UKUL71	T	C	0.04392	5214	99	33620659
1	BIEC2_15241	T	C	0.2572	5214	99	33651191
1	BIEC2_15257	C	T	0.4223	5186	98.99	33683659
1	BIEC2_15261	A	G	0.4219	5214	99	33683917
1	TBIEC2_16150	G	T	0.1954	5214	99	33756861
1	Affx-103004752	A	G	0.4543	3782	98.62	33903070
1	BIEC2_15373	G	A	0.1665	5130	98.98	33982178
1	TBIEC2_16253	A	G	0.1653	5204	99	34004616
1	TBIEC2_16263	C	T	0.1659	5214	99	34016673
1	TBIEC2_16279	G	T	0.166	5206	99	34057768
1	BIEC2_15434	T	C	0.2057	4886	98.93	34120446
1	BIEC2_15437	G	A	0.1659	5214	99	34124159
1	BIEC2_15452	A	G	0.1653	5208	99	34163704
1	BIEC2_15466	C	T	0.03867	5120	98.98	34214301
1	TBIEC2_16349	C	A	0.1646	2394	97.82	34269464
1	BIEC2_15499	T	C	0.2467	5212	99	34320315
1	BIEC2_15520	C	T	0.01828	5198	99	34353924
1	BIEC2_15525	C	T	0.4594	5200	99	34362786
1	BIEC2_15598	A	G	0.3935	5014	98.96	34481297
1	BIEC2-15600	G	A	0.3333	5212	99	34481350
1	Affx-102372265	G	A	0.4761	3684	98.58	34482994
1	Affx-102450450	A	C	0.3726	3784	98.62	34490729
1	TBIEC2_16506	G	A	0.2154	5214	99	34586134
1	BIEC2_16566	G	A	0.3177	5212	99	34712680
1	BIEC2_15741	T	C	0.06926	5212	99	34794658
1	UKUL72	G	A	0.2929	3124	98.33	34859625
1	BIEC2_15775	T	C	0.2301	5194	99	34909602
1	BIEC2_15776	C	T	0.4225	5212	99	34910006
1	BIEC2_15781	T	C	0.4225	5214	99	34915817
1	BIEC2_15808	A	G	0.4935	4016	98.7	34984141
1	BIEC2_16708	T	C	0.2867	5214	99	35000550
1	BIEC2_15839	C	T	0.1783	5210	99	35054846
1	BIEC2_15844	A	C	0.4278	5138	98.99	35063486
1	UKUL74	A	C	0.172	5210	99	35124182
1	BIEC2_16815	T	C	0.4555	5214	99	35187060
1	BIEC2_15927	C	T	0.4852	5194	99	35201634
1	BIEC2_16899	A	C	0.439	5180	98.99	35339832
1	BIEC2_16026	T	C	0.4607	5214	99	35386825
1	Affx-101768601	G	A	0.3707	3782	98.62	35468775
1	BIEC2_17070	A	C	0.03073	5206	99	35562914
1	BIEC2_16162	T	G	0.4266	5202	99	35593058
1	BIEC2_16163	C	T	0.4196	5172	98.99	35593062
1	BIEC2_16198	G	A	0.1073	5152	98.99	35680861
1	BIEC2_17135	A	G	0.1137	5198	99	35706693
1	BIEC2_16275	G	T	0.09975	1604	96.75	35768895
1	BIEC2_16294	A	C	0.2131	5020	98.96	35797697
1	BIEC2_16302	G	A	0.2429	5212	99	35813217
1	BIEC2_16328	A	G	0.1995	1664	96.87	35835357
1	BIEC2_16344	T	G	0.1897	5198	99	35865364
1	BIEC2_16417	C	A	0.3513	1352	96.14	35933913
1	BIEC2_16420	G	A	0.129	5208	99	35938574
1	BIEC2_16439	A	C	0.3461	5206	99	36020501
1	BIEC2_16440	0	C	0	5160	98.99	36023288
1	BIEC2_16441	C	T	0.1509	5164	98.99	36023662
1	TBIEC2_17383	C	T	0.4946	5212	99	36086859
1	BIEC2-16469	T	C	0.229	5214	99	36130720
1	BIEC2_16470	G	A	0.2293	5208	99	36130748
1	BIEC2_17407	A	G	0.1002	5208	99	36146828
1	Affx-102230169	A	G	0.4794	3784	98.62	36164236
1	BIEC2_16497	A	C	0.4166	5206	99	36358664
1	BIEC2_16499	G	A	0.4166	5214	99	36362146
1	BIEC2_16512	C	T	0.1375	5056	98.97	36408594
1	BIEC2_16514	A	G	0.4154	5128	98.98	36450681
1	TBIEC2_17459	G	T	0.2499	5210	99	36500360
1	BIEC2_16527	T	C	0.2496	5208	99	36510986
1	TBIEC2_17469	G	T	0.2054	5204	99	36541532
1	BIEC2_16535	T	C	0.2343	3342	98.44	36571589
1	BIEC2_16542	A	G	0.2511	5214	99	36592244
1	BIEC2_17494	A	G	0.0874	5206	99	36626503
1	BIEC2_16564	A	G	0.1838	5200	99	36653271
1	Affx-101785261	C	T	0.4148	3746	98.61	36727814
1	BIEC2_16589	C	T	0.1031	5036	98.96	36743706
1	BIEC2_16592	G	A	0.4818	5208	99	36754913
1	BIEC2_16605	A	C	0.3965	5196	99	36770757
1	BIEC2_16631	G	A	0.3964	5210	99	36821065
1	BIEC2_16632	G	A	0.3958	5204	99	36821124
1	BIEC2_16675	T	C	0.3369	2226	97.66	36899924
1	UKUL80	G	A	0.3414	5170	98.99	36910301
1	BIEC2_16707	T	C	0.3796	5100	98.98	36955353
1	BIEC2_16807	A	G	0.1757	4036	98.71	37074605
1	Affx-101776508	C	T	0.2574	3726	98.6	37077570
1	Affx-101287957	C	T	0.4532	3784	98.62	37087425
1	BIEC2_16836	A	G	0.2819	2994	98.26	37154743
1	Affx-101789039	C	T	0.3438	2516	97.93	37176878
1	BIEC2_17808	A	G	0.1559	4042	98.71	37279659
1	BIEC2_16884	T	C	0.3815	4920	98.94	37286861
1	BIEC2_17848	T	C	0.1883	1296	95.98	37296436
1	Affx-102932295	A	G	0.313	818	93.63	37382189
1	BIEC2_16955	A	G	0.4658	5198	99	37392429
1	BIEC2_16971	A	G	0.4281	5214	99	37423593
1	BIEC2_17952	A	G	0.3585	5182	98.99	37554413
1	Affx-102825515	T	C	0.3519	3780	98.62	37566854
1	BIEC2-17024	G	A	0.3479	5212	99	37586740
1	BIEC2_17982	T	C	0.351	5200	99	37638562
1	BIEC2_17039	G	T	0.3106	5212	99	37686529
1	BIEC2_17041	G	A	0.31	5206	99	37686817
1	BIEC2_17042	A	G	0.3102	5200	99	37686973
1	BIEC2-17059	A	G	0.1176	5214	99	37770220
1	BIEC2_17067	T	G	0.1173	3982	98.69	37773889
1	Affx-102039238	T	C	0.4251	3780	98.62	37811373
1	BIEC2_18029	T	C	0.4119	5188	98.99	37869973
1	BIEC2_17087	T	C	0.02886	4054	98.71	37923282
1	BIEC2_17088	T	G	0.3735	5210	99	37925451
1	BIEC2_17181	C	T	0.09946	5208	99	38089264
1	BIEC2_17271	A	G	0.2208	5194	99	38236414
1	BIEC2_17277	C	T	0.1465	5092	98.98	38240169
1	BIEC2_17278	A	G	0.1486	5214	99	38240401
1	BIEC2_17292	T	C	0.3718	5210	99	38250747
1	BIEC2_17404	A	G	0.145	5178	98.99	38378834
1	BIEC2_17405	A	C	0.4913	5190	99	38379578
1	BIEC2_17484	0	C	0	4976	98.95	38511776
1	BIEC2_17498	G	A	0.4686	5194	99	38521176
1	UKUL83	C	T	0.1091	5196	99	38590516
1	BIEC2_17531	A	G	0.3653	5212	99	38600255
1	BIEC2_18519	T	C	0.4764	5124	98.98	38648562
1	BIEC2_17593	A	G	0.0001948	5134	98.98	38732248
1	Affx-101735534	C	A	0.4619	3780	98.62	38785143
1	BIEC2_17641	C	T	0.3763	5198	99	38836285
1	BIEC2_18642	T	C	0.2544	5196	99	38887087
1	BIEC2_17872	A	G	0.2377	5204	99	38981625
1	BIEC2_17873	T	C	0.4169	5188	98.99	38981962
1	BIEC2_17913	T	C	0.3025	5214	99	39035282
1	BIEC2_17937	T	C	0.4307	3982	98.69	39069814
1	BIEC2-17969	G	A	0.4864	5214	99	39103700
1	BIEC2_17976	T	C	0.0001919	5212	99	39123516
1	BIEC2_19004	C	T	0.1498	5212	99	39222160
1	BIEC2_18020	T	C	0.4793	5082	98.97	39244571
1	Affx-102820412	C	T	0.4956	2528	97.94	39345723
1	BIEC2_19082	T	C	0.2318	5212	99	39357676
1	BIEC2_19123	A	G	0.09628	4196	98.76	39445474
1	BIEC2_18151	C	T	0.3065	5214	99	39498096
1	BIEC2_18152	C	T	0.3382	5210	99	39498485
1	TBIEC2_19166	C	T	0.374	5214	99	39558415
1	BIEC2_18205	T	G	0.2294	5088	98.98	39624748
1	BIEC2_18316	A	G	0.3799	5212	99	39721387
1	BIEC2_18332	C	T	0.3018	5208	99	39748373
1	BIEC2_19359	C	A	0.1546	4968	98.95	39772313
1	BIEC2_19365	G	T	0.3357	5148	98.99	39776303
1	BIEC2_19474	A	G	0.2423	5208	99	39865474
1	BIEC2_19577	C	T	0.1168	5214	99	39949423
1	BIEC2_18609	G	A	0.2401	5194	99	39980367
1	BIEC2_18626	A	G	0.2242	5210	99	40022634
1	Affx-102212457	T	C	0.3829	3782	98.62	40198971
1	BIEC2_18756	C	T	0.2965	5210	99	40270554
1	BIEC2_18766	A	G	0.3039	5196	99	40287699
1	BIEC2_18770	G	A	0.01482	5196	99	40304362
1	BIEC2_18799	A	G	0.3817	2434	97.86	40334953
1	BIEC2-18848	A	G	0.302	1636	96.81	40372470
1	BIEC2_18858	C	T	0.3917	3896	98.66	40384698
1	BIEC2_18883	C	A	0.3108	5200	99	40417705
1	BIEC2_19928	A	G	0.3488	5206	99	40425927
1	BIEC2_18916	C	A	0.2417	5208	99	40502663
1	TBIEC2_19970	T	C	0.4432	5214	99	40551251
1	BIEC2_19982	C	T	0.1547	5210	99	40598561
1	BIEC2_19991	T	C	0.2381	5212	99	40619520
1	BIEC2_18980	T	C	0.1776	4988	98.95	40704552
1	BIEC2_18991	T	C	0.2519	5204	99	40719058
1	BIEC2_20037	G	A	0.2907	5212	99	40772402
1	TBIEC2_20053	T	C	0.21	5214	99	40827582
1	TBIEC2_20054	T	C	0.2058	5140	98.99	40836352
1	Affx-101654361	T	C	0.3736	3742	98.61	40909889
1	BIEC2_19074	C	A	0.4184	1336	96.1	40927347
1	BIEC2_19075	T	C	0.4161	5194	99	40927432
1	BIEC2_19077	A	G	0.4732	4148	98.74	40927562
1	BIEC2_19128	G	A	0.3326	5090	98.98	41005253
1	BIEC2_19136	C	T	0.2236	5210	99	41006934
1	BIEC2_19162	C	T	0.2232	5202	99	41014892
1	BIEC2_20264	C	T	0.404	5210	99	41050092
1	BIEC2-19261	G	A	0.3088	5214	99	41144810
1	BIEC2_20360	A	G	0.2124	3988	98.69	41206032
1	BIEC2_20368	C	T	0.2179	5194	99	41218903
1	BIEC2_20378	A	G	0.4135	4198	98.76	41251874
1	UKUL86	A	G	0.1197	5212	99	41316501
1	Affx-102919861	G	A	0.3835	3784	98.62	41390165
1	BIEC2_20466	A	G	0.3134	5210	99	41408177
1	BIEC2_19421	C	T	0.3663	5204	99	41505359
1	BIEC2_20509	T	C	0.2158	5214	99	41528560
1	Affx-101582748	T	C	0.3848	3784	98.62	41558059
1	BIEC2_19530	G	A	0.3644	4180	98.75	41720677
1	BIEC2-19549	A	G	0.2953	5194	99	41753830
1	BIEC2_19555	G	A	0.2439	5212	99	41767545
1	BIEC2_19594	C	T	0.1601	5166	98.99	41848102
1	BIEC2_19598	C	T	0.1494	2256	97.69	41857344
1	BIEC2-19607	A	C	0.1564	5204	99	41872890
1	Affx-102468646	A	G	0.3659	3490	98.51	41893670
1	BIEC2_19636	A	C	0.16	5214	99	41945784
1	TBIEC2_20760	T	C	0.47	5202	99	42005024
1	BIEC2_20766	C	T	0.4695	5208	99	42013581
1	BIEC2_19678	T	C	0.2862	5214	99	42017319
1	BIEC2_19688	C	A	0.383	5206	99	42034386
1	BIEC2_20796	T	C	0.3885	5204	99	42067289
1	BIEC2_19738	C	T	0.3747	5074	98.97	42139809
1	BIEC2_20875	T	C	0.2466	5214	99	42193368
1	BIEC2_19781	T	C	0.2355	1694	96.92	42197532
1	BIEC2_19814	T	C	0.03978	5204	99	42260541
1	BIEC2_19829	C	A	0.2873	1326	96.07	42334545
1	BIEC2_19833	C	A	0.2798	5204	99	42355432
1	BIEC2_19844	A	G	0.2345	5142	98.99	42383787
1	BIEC2_19848	T	C	0.2495	5206	99	42448706
1	BIEC2_19851	G	A	0.2481	5184	98.99	42449102
1	BIEC2-19852	A	C	0.249	5212	99	42449180
1	BIEC2_19856	T	C	0.4374	1630	96.8	42469231
1	BIEC2_19858	C	T	0.4655	5076	98.97	42469484
1	BIEC2-19862	A	G	0.1574	5210	99	42503810
1	TBIEC2_21020	T	C	0.2474	5210	99	42666304
1	TBIEC2_21036	A	G	0.27	5212	99	42708799
1	BIEC2_19908	T	C	0.2624	5214	99	42764621
1	TBIEC2_21061	C	T	0.2623	5212	99	42782787
1	BIEC2_19919	T	C	0.2216	5208	99	42793819
1	BIEC2_21092	A	C	0.08955	5148	98.99	42857461
1	BIEC2-19943	T	C	0.3079	5212	99	42874250
1	Affx-101563451	A	G	0.3988	3784	98.62	42912133
1	BIEC2_20038	C	A	0.2874	5142	98.99	42961414
1	BIEC2_20045	A	G	0.3607	5112	98.98	42971942
1	BIEC2_21254	C	T	0.056	5214	99	43020273
1	TBIEC2_21261	T	C	0.4568	5214	99	43027869
1	BIEC2_20104	A	G	0.463	5212	99	43069561
1	BIEC2_20123	C	T	0.2918	5206	99	43130411
1	BIEC2_20129	G	A	0.2898	5128	98.98	43155466
1	BIEC2_20133	C	T	0.2867	5158	98.99	43250448
1	BIEC2_20135	G	T	0.2852	5196	99	43314847
1	BIEC2_20138	C	T	0.09143	5206	99	43315039
1	BIEC2_20142	T	G	0.1934	3872	98.65	43332167
1	BIEC2-20143	T	C	0.2846	5214	99	43358920
1	Affx-102108244	C	T	0.39	3756	98.61	43458965
1	BIEC2_20151	G	A	0.3664	3884	98.66	43479779
1	Affx-101998107	C	A	0.3662	3782	98.62	43518615
1	Affx-101716482	A	C	0.4146	3784	98.62	43564389
1	BIEC2_20163	C	A	0.079	5114	98.98	43669563
1	Affx-101711834	G	A	0.4603	3782	98.62	43745671
1	BIEC2_20184	C	T	0.01936	4236	98.77	43830641
1	BIEC2_20221	G	A	0.3502	5192	99	43876716
1	BIEC2_21451	C	T	0.04275	4982	98.95	43890982
1	BIEC2_20319	C	T	0.05044	5214	99	44009907
1	BIEC2_20328	G	A	0.2143	5188	98.99	44013804
1	Affx-101935601	A	G	0.4582	3784	98.62	44020569
1	BIEC2_21638	T	C	0.2848	5130	98.98	44153936
1	BIEC2_20397	A	G	0.2605	5124	98.98	44181705
1	BIEC2_20455	G	A	0.4061	5184	98.99	44246272
1	BIEC2_20460	C	T	0.2852	5164	98.99	44256632
1	BIEC2_20464	C	T	0.3167	5166	98.99	44263423
1	Affx-101791025	G	A	0.3761	3784	98.62	44283920
1	BIEC2_20528	T	C	0.3077	3048	98.29	44337341
1	BIEC2_20661	A	G	0.2268	4250	98.77	44595747
1	BIEC2_20684	T	C	0.3823	4994	98.96	44631979
1	BIEC2_20711	A	G	0.3299	3774	98.62	44669679
1	BIEC2_20718	T	C	0.3829	5190	99	44675827
1	BIEC2_22036	C	T	0.4773	5196	99	44750625
1	BIEC2_22075	A	C	0.4983	5212	99	44815996
1	Affx-102899627	A	G	0.4471	3784	98.62	44820592
1	BIEC2_20804	A	G	0.465	5206	99	44821239
1	Affx-101752776	G	A	0.4846	3776	98.62	44822306
1	BIEC2_20807	C	T	0.08099	5186	98.99	44925797
1	BIEC2_20813	T	C	0.1621	5212	99	44982885
1	BIEC2_20817	G	A	0.1474	5212	99	45000611
1	BIEC2_20823	G	A	0.4941	5212	99	45108564
1	BIEC2_20827	T	C	0.4875	5184	98.99	45190198
1	BIEC2_20835	G	A	0.4998	5208	99	45198123
1	BIEC2_20841	C	T	0.09102	2428	97.85	45241089
1	BIEC2_20850	G	A	0.4356	5044	98.97	45310908
1	BIEC2_20851	T	C	0.3747	5202	99	45375366
1	BIEC2_20871	G	A	0.05626	5208	99	45434712
1	BIEC2_20878	A	G	0.2796	5214	99	45466374
1	BIEC2-20880	A	G	0.2723	5042	98.97	45470750
1	BIEC2_20895	A	G	0.01892	5180	98.99	45520264
1	BIEC2_20898	A	C	0.01918	5214	99	45524085
1	BIEC2_20899	G	A	0.01918	5214	99	45524086
1	Affx-103112075	T	C	0.458	3784	98.62	45573591
1	Affx-102984498	T	C	0.4556	3760	98.61	45604222
1	BIEC2_22185	A	C	0.1714	5182	98.99	45634792
1	Affx-101871114	T	C	0.457	3744	98.61	45712582
1	BIEC2_22196	0	C	0	5194	99	45738718
1	Affx-101514567	C	T	0.4736	3784	98.62	45965900
1	BIEC2_20932	C	T	0.2068	2742	98.1	45969677
1	BIEC2_20943	A	G	0.116	2810	98.14	46083964
1	BIEC2_20959	A	G	0.3548	5084	98.97	46181474
1	Affx-102765035	T	C	0.3631	3784	98.62	46239554
1	Affx-101878935	C	T	0.4704	3784	98.62	46258125
1	Affx-101927560	C	T	0.4761	3728	98.6	46430700
1	Affx-101434198	G	A	0.4519	3784	98.62	46465761
1	BIEC2_20988	C	T	0.4028	3034	98.28	46691403
1	BIEC2_20996	A	G	0.1966	3744	98.61	46783126
1	BIEC2_21003	C	A	0.31	4178	98.75	46867298
1	BIEC2_22309	T	C	0.318	5214	99	47148057
1	BIEC2_22321	A	G	0.474	2928	98.22	47452744
1	Affx-101214328	G	T	0.4302	3784	98.62	47516617
1	BIEC2_22332	A	G	0.4896	5198	99	47525361
1	Affx-102875445	A	G	0.436	3784	98.62	47670610
1	BIEC2_21080	A	C	0.4766	5172	98.99	47713844
1	Affx-101256392	T	C	0.4006	3784	98.62	47779150
1	BIEC2-21103	A	G	0.1874	5202	99	47876010
1	BIEC2-21106	A	G	0.2638	5212	99	47903730
1	BIEC2_21107	A	C	0.4181	5150	98.99	47903839
1	Affx-102645005	G	A	0.4736	3784	98.62	47923459
1	BIEC2_21115	C	T	0.3316	4114	98.73	47990188
1	BIEC2_22398	C	T	0.05409	5214	99	47991177
1	BIEC2_22405	G	T	0.4765	5198	99	48039699
1	BIEC2_21153	G	A	0.1237	5134	98.98	48139635
1	BIEC2_21154	T	G	0.1216	4178	98.75	48139796
1	BIEC2-21155	A	G	0.1304	5208	99	48142820
1	BIEC2_21166	A	G	0.4439	5008	98.96	48164969
1	BIEC2_21173	A	G	0.3193	5212	99	48170445
1	BIEC2_21175	T	G	0.3442	5212	99	48174059
1	BIEC2_21191	C	T	0.2945	4900	98.94	48205382
1	Affx-102084424	C	T	0.4619	3784	98.62	48313395
1	Affx-102037884	T	G	0.4538	3768	98.62	48420429
1	BIEC2_22484	A	G	0.0223	1166	95.53	48420956
1	BIEC2_21202	C	T	0.2321	5204	99	48451599
1	Affx-101842043	G	A	0.4082	3768	98.62	48476154
1	Affx-101339453	C	T	0.4617	1670	96.88	48569121
1	BIEC2_21206	C	T	0.2113	5196	99	48570754
1	BIEC2_21208	A	C	0.2238	4186	98.75	48571749
1	Affx-102779744	G	T	0.4442	3784	98.62	48580791
1	Affx-102841499	G	A	0.4907	3780	98.62	48758032
1	BIEC2_21224	G	T	0.2832	5180	98.99	48764374
1	Affx-102950730	C	A	0.4807	3784	98.62	48784094
1	BIEC2_22515	C	T	0.2766	5180	98.99	48919990
1	Affx-101322930	G	A	0.4226	3784	98.62	48922357
1	Affx-102768958	A	G	0.4101	3784	98.62	48927632
1	BIEC2_21251	T	G	0.09809	2834	98.16	48975446
1	BIEC2-21255	C	A	0.3874	5196	99	48978830
1	BIEC2-21288	G	A	0.2585	5214	99	49203810
1	BIEC2_21294	T	C	0.1657	5214	99	49222148
1	BIEC2_22582	C	T	0.03893	5214	99	49245140
1	Affx-103087753	C	T	0.4942	3784	98.62	49304116
1	BIEC2_22597	T	C	0.3225	5212	99	49371574
1	BIEC2_22614	C	A	0.4454	5204	99	49534423
1	BIEC2_22615	C	T	0.4455	5212	99	49534425
1	BIEC2_21340	G	A	0.2715	4892	98.93	49612915
1	BIEC2_22630	G	T	0.2479	5208	99	49617473
1	BIEC2_21355	G	A	0.3421	5206	99	49685523
1	BIEC2-21398	A	G	0.4716	5214	99	49950870
1	BIEC2_22691	A	G	0.4568	5212	99	49951209
1	Affx-101768424	A	G	0.3779	3784	98.62	50017003
1	BIEC2_21411	C	T	0.09323	5202	99	50091125
1	BIEC2_22705	A	G	0.3075	5206	99	50143141
1	BIEC2_22715	G	A	0.2727	5208	99	50245632
1	Affx-102842415	G	A	0.3578	3784	98.62	50341831
1	BIEC2_22745	G	A	0.2351	5142	98.99	50453765
1	Affx-101374777	C	T	0.4276	3784	98.62	50517942
1	BIEC2_21484	T	G	0.2803	5120	98.98	50664718
1	BIEC2_21487	T	C	0.3612	5124	98.98	50688393
1	BIEC2-21491	G	A	0.2086	5212	99	50716000
1	BIEC2_21496	T	C	0.2908	3666	98.58	50723821
1	BIEC2_21499	T	C	0.2739	5162	98.99	50724397
1	BIEC2_22808	A	G	0.4457	5214	99	50768005
1	BIEC2_21528	G	A	0.198	4066	98.72	50836536
1	BIEC2_21529	T	C	0.2222	5080	98.97	50839846
1	Affx-102539170	T	G	0.4934	1656	96.85	50922644
1	Affx-102129379	C	T	0.3969	3784	98.62	50978414
1	UKUL89	G	A	0.4909	5046	98.97	51011215
1	BIEC2_21563	A	G	0.1984	5172	98.99	51079468
1	BIEC2_21577	A	G	0.2036	3654	98.57	51172349
1	BIEC2_21579	G	T	0.4616	5128	98.98	51176983
1	Affx-101470463	A	G	0.3921	3782	98.62	51189172
1	Affx-101764718	T	C	0.4247	3784	98.62	51244452
1	BIEC2_22878	A	G	0.4718	5212	99	51278271
1	BIEC2_21606	T	G	0.07936	5154	98.99	51390256
1	BIEC2_21609	C	T	0.2211	2252	97.68	51398136
1	BIEC2_21611	T	C	0.2391	2718	98.08	51410762
1	BIEC2-21644	A	G	0.07658	5210	99	51487200
1	TBIEC2_22947	G	T	0.4328	5148	98.99	51500108
1	TBIEC2_22962	A	G	0.4298	5214	99	51550210
1	TBIEC2_22966	T	C	0.4412	5098	98.98	51575738
1	BIEC2_21676	T	C	0.4315	5214	99	51598295
1	TBIEC2_22983	T	G	0.1949	5214	99	51630992
1	BIEC2_23013	T	C	0.3051	5214	99	51668319
1	BIEC2_23023	C	T	0.2706	5206	99	51729625
1	BIEC2_21723	C	T	0.3134	5102	98.98	51729847
1	TBIEC2_23036	C	T	0.2064	5054	98.97	51843848
1	TBIEC2_23037	A	G	0.09197	5132	98.98	51854850
1	BIEC2-21802	C	T	0.2583	5212	99	52034900
1	BIEC2-21824	G	A	0.1093	5214	99	52098750
1	Affx-102824254	C	A	0.3621	3764	98.61	52131287
1	BIEC2_21868	T	C	0.333	5204	99	52181252
1	Affx-101224057	A	C	0.4955	3784	98.62	52246748
1	UKUL90	C	T	0.341	5214	99	52300318
1	UKUL91	T	C	0.3449	5202	99	52334991
1	CUHSNP00122041	G	A	0.2895	5212	99	52345589
1	BIEC2_21934	A	G	0.339	2702	98.07	52412264
1	TBIEC2_23252	A	G	0.345	3814	98.63	52480476
1	TBIEC2_23276	T	C	0.2885	5192	99	52567223
1	TBIEC2_23280	C	T	0.2915	5214	99	52591977
1	BIEC2_21989	A	G	0.2884	5194	99	52652997
1	TBIEC2_23317	C	T	0.1814	5176	98.99	52711533
1	Affx-102895178	C	T	0.4572	3782	98.62	52756744
1	BIEC2_22043	A	G	0.3858	3276	98.41	52815312
1	BIEC2_22112	A	G	0.4331	5214	99	52938137
1	BIEC2_22135	A	G	0.06083	5178	98.99	52986946
1	BIEC2_23482	T	C	0.2903	5208	99	53018277
1	BIEC2_22237	T	G	0.3858	5208	99	53080479
1	Affx-102544484	C	T	0.4577	3784	98.62	53129744
1	BIEC2_22306	T	C	0.174	5214	99	53132598
1	BIEC2_23711	C	T	0.2135	5212	99	53211959
1	BIEC2_22385	C	T	0.4219	5214	99	53303287
1	Affx-102398101	A	C	0.4868	3780	98.62	53343453
1	BIEC2_23850	C	T	0.187	5202	99	53435241
1	BIEC2_22468	T	C	0.4313	5196	99	53447756
1	Affx-102472540	A	G	0.4856	3676	98.58	53502450
1	BIEC2_23932	C	T	0.4998	4016	98.7	53525155
1	BIEC2-22651	T	C	0.1124	5206	99	53652430
1	Affx-103106930	C	T	0.4358	3784	98.62	53680694
1	BIEC2_22722	C	T	0.2233	4120	98.73	53739469
1	Affx-102522919	T	G	0.4806	878	94.06	53799058
1	BIEC2-22981	G	A	0.03786	4120	98.73	53988640
1	BIEC2_24473	G	A	0.03839	5210	99	54048139
1	Affx-101846250	C	T	0.3763	3784	98.62	54109289
1	Affx-102397840	C	A	0.4494	3678	98.58	54143274
1	BIEC2_24635	T	C	0.2646	5212	99	54209485
1	Affx-102755707	T	C	0.4809	3774	98.62	54241443
1	BIEC2_24686	G	A	0.2016	5198	99	54315926
1	Affx-102426683	C	T	0.4902	3784	98.62	54386705
1	BIEC2_23285	A	C	0.388	5126	98.98	54426655
1	Affx-101791224	A	C	0.4702	3762	98.61	54451488
1	BIEC2_23308	C	T	0.4432	5158	98.99	54533424
1	BIEC2_23337	T	C	0.3208	5206	99	54549026
1	Affx-102017548	C	T	0.3666	3590	98.55	54645826
1	Affx-101974159	G	T	0.4131	3784	98.62	54711228
1	BIEC2_24828	T	C	0.1028	4230	98.77	54747991
1	BIEC2_23398	T	C	0.1358	5198	99	54793376
1	BIEC2-23409	C	T	0.4879	5134	98.98	54808970
1	BIEC2_24850	A	G	0.262	5148	98.99	54827536
1	BIEC2_23428	G	T	0.04274	5194	99	54878182
1	BIEC2_23462	C	A	0.0928	5086	98.97	54933952
1	BIEC2-23481	G	A	0.2002	5214	99	55038240
1	BIEC2_24930	C	T	0.1483	5198	99	55075013
1	BIEC2_24932	C	T	0.1459	4262	98.78	55075189
1	Affx-101890221	G	A	0.4411	3784	98.62	55096527
1	Affx-102279127	G	T	0.3848	3784	98.62	55160388
1	Affx-102456846	G	A	0.4363	3784	98.62	55220142
1	BIEC2_24943	A	G	0.2527	5212	99	55276988
1	BIEC2_24946	A	G	0.2448	5212	99	55319883
1	BIEC2_23514	C	T	0.3244	4300	98.79	55488341
1	BIEC2_23517	T	C	0.223	5156	98.99	55491802
1	BIEC2_24964	A	G	0.0409	5208	99	55567383
1	Affx-101780208	G	A	0.3967	3784	98.62	55704036
1	Affx-101879050	T	C	0.3003	3780	98.62	55743362
1	Affx-102018666	C	T	0.3908	3782	98.62	55898095
1	BIEC2-23559	G	A	0.2887	5030	98.96	55951660
1	BIEC2_23567	T	G	0.09559	4174	98.75	55982139
1	BIEC2_23575	T	C	0.1723	5120	98.98	56025202
1	BIEC2_23586	T	C	0.3923	2192	97.62	56084154
1	BIEC2_25069	T	C	0.1794	1416	96.32	56138139
1	BIEC2-23628	T	C	0.1364	5214	99	56205700
1	BIEC2_23631	T	C	0.3112	5202	99	56207583
1	BIEC2_23633	A	C	0.173	5184	98.99	56208092
1	BIEC2_23642	G	A	0.487	5214	99	56237363
1	BIEC2_25107	A	C	0.3709	5214	99	56306679
1	BIEC2-23660	T	C	0.3861	5214	99	56366730
1	BIEC2_25113	G	A	0.3868	5202	99	56411105
1	BIEC2_23677	A	G	0.2137	4282	98.78	56535251
1	Affx-101877775	T	C	0.4847	3784	98.62	56630993
1	UKUL94	A	G	0.0001922	5202	99	56659978
1	CUHSNP00092863	C	A	0.1041	4168	98.75	56718127
1	UKUL101	C	T	0.2044	5214	99	56760984
1	BIEC2_23694	A	G	0.4998	5010	98.96	56852665
1	Affx-102480508	A	G	0.47	3730	98.6	57174170
1	UKUL109	0	G	0	5214	99	57198983
1	BIEC2_23728	T	C	0.2286	4182	98.75	57221442
1	BIEC2_23730	C	T	0.105	5150	98.99	57271101
1	BIEC2_23733	A	G	0.4487	5206	99	57319495
1	BIEC2_23736	A	C	0.1751	4284	98.78	57339503
1	UKUL110	G	T	0.08324	5214	99	57406810
1	UKUL112	A	G	0.3122	5214	99	57431769
1	BIEC2-23754	C	T	0.2394	4980	98.95	57454950
1	BIEC2_23763	A	G	0.3209	5194	99	57460271
1	Affx-102327034	T	C	0.4049	3784	98.62	57494514
1	BIEC2_23791	A	G	0.05707	5204	99	57550172
1	BIEC2_23803	C	T	0.1613	5214	99	57592241
1	UKUL114	C	A	0.4252	2192	97.62	57603041
1	UKUL115	T	G	0.4291	5206	99	57603101
1	Affx-101991502	C	A	0.3228	3724	98.6	57659236
1	BIEC2_23813	G	A	0.1456	5214	99	57764065
1	BIEC2_25285	C	A	0.123	5082	98.97	57805094
1	BIEC2_23843	A	G	0.2661	5212	99	57872503
1	BIEC2_23856	A	G	0.3321	5210	99	57914216
1	BIEC2_23859	A	G	0.07579	5172	98.99	57965349
1	BIEC2_23861	A	G	0.04929	5214	99	57980509
1	BIEC2_23892	T	C	0.4279	5204	99	58024342
1	BIEC2_25387	G	A	0.3874	5188	98.99	58043951
1	BIEC2_25392	C	T	0.1521	5200	99	58095004
1	BIEC2_25394	A	G	0.09996	5212	99	58095151
1	BIEC2_25427	A	G	0.03341	5178	98.99	58220423
1	UKUL117	A	G	0.2146	5204	99	58306325
1	UKUL118	G	A	0.2156	5214	99	58306340
1	Affx-102748645	T	C	0.4181	3784	98.62	58343518
1	BIEC2_25453	A	G	0.1855	5212	99	58397616
1	BIEC2_25454	T	G	0.3694	5152	98.99	58410564
1	BIEC2_23966	T	C	0.1708	4982	98.95	58421298
1	BIEC2_23977	A	G	0.09444	2880	98.19	58457516
1	BIEC2_25474	C	T	0.4394	5212	99	58469427
1	Affx-102229745	T	C	0.4793	3718	98.6	58659277
1	BIEC2_25549	A	C	0.07066	5208	99	58701219
1	BIEC2_24102	G	A	0.4912	5214	99	58756894
1	Affx-102611961	T	G	0.4057	3784	98.62	58810347
1	Affx-102834960	C	T	0.4746	3784	98.62	58864395
1	BIEC2_24383	T	C	0.3565	5192	99	58999235
1	BIEC2_24386	G	A	0.357	5204	99	58999316
1	BIEC2_24421	C	T	0.1274	5030	98.96	59003815
1	BIEC2_24477	C	T	0.1808	5210	99	59041604
1	BIEC2_24521	T	C	0.04739	5212	99	59066996
1	BIEC2_26107	T	C	0.4322	5210	99	59103817
1	BIEC2_24722	T	G	0.3727	5162	98.99	59164011
1	BIEC2_24751	A	G	0.2482	5210	99	59179428
1	BIEC2_24775	G	A	0.3496	5214	99	59233454
1	BIEC2_24784	G	A	0.3557	3998	98.7	59249622
1	BIEC2_24798	A	G	0.309	5126	98.98	59260537
1	BIEC2_24811	T	C	0.2729	5192	99	59266339
1	BIEC2_24813	C	T	0.2781	2866	98.18	59266757
1	BIEC2_26359	C	T	0.2954	5200	99	59272483
1	BIEC2_24866	T	C	0.3719	4014	98.7	59343406
1	BIEC2_24874	A	G	0.2193	5208	99	59351525
1	BIEC2_26433	T	G	0.08516	5190	99	59385514
1	BIEC2_24899	A	G	0.3391	4046	98.71	59419056
1	Affx-102399574	C	T	0.2294	3784	98.62	59564440
1	BIEC2_26622	A	G	0.4065	5200	99	59617899
1	Affx-102663816	C	A	0.3431	3780	98.62	59629673
1	BIEC2_25112	A	G	0.3814	894	94.17	59695724
1	BIEC2_26703	T	C	0.1522	5170	98.99	59770678
1	BIEC2_25150	C	T	0.06021	5182	98.99	59812883
1	Affx-102354479	C	T	0.4754	812	93.58	59905950
1	BIEC2_26771	G	A	0.4789	5212	99	59916744
1	BIEC2_26784	A	C	0.07098	5058	98.97	59922075
1	BIEC2-25231	G	T	0.09935	5204	99	59945040
1	Affx-101218800	C	T	0.3022	3782	98.62	60162078
1	BIEC2_25244	C	T	0.2459	5214	99	60189354
1	BIEC2_25248	T	C	0.1775	1290	95.96	60199369
1	Affx-102113991	C	T	0.3046	3756	98.61	60232869
1	Affx-102513570	A	G	0.3401	3784	98.62	60484892
1	BIEC2-25272	T	C	0.4967	5214	99	60556150
1	BIEC2_26858	T	C	0.05756	5212	99	60635741
1	BIEC2_25299	A	C	0.3026	5214	99	60792533
1	BIEC2_25301	T	C	0.3998	5212	99	60793028
1	Affx-101538756	A	G	0.3899	3780	98.62	60842811
1	BIEC2_25307	G	A	0.4629	1672	96.88	60878777
1	BIEC2_25308	G	T	0.4247	1368	96.19	60892111
1	BIEC2_26880	C	T	0.05242	5208	99	60954254
1	UKUL121	0	C	0	5166	98.99	61042472
1	UKUL125	T	C	0.02743	5214	99	61045704
1	Affx-102901282	G	A	0.4129	2480	97.9	61056468
1	Affx-102219185	T	C	0.4664	3784	98.62	61271239
1	BIEC2_25331	G	A	0.3432	5000	98.96	61301638
1	BIEC2_26911	A	C	0.4131	5204	99	61376764
1	BIEC2_25346	T	C	0.307	5212	99	61426908
1	BIEC2_25349	A	G	0.3046	5138	98.99	61439336
1	BIEC2_25358	G	A	0.06355	4154	98.74	61479045
1	BIEC2_25362	G	A	0.1092	5164	98.99	61557271
1	Affx-101522374	G	A	0.4569	3784	98.62	61611920
1	BIEC2_25379	T	C	0.09726	4154	98.74	61636387
1	TBIEC2_26951	T	C	0.4862	5214	99	61640540
1	BIEC2_25391	A	G	0.1058	5206	99	61674426
1	Affx-102960152	A	G	0.3821	3782	98.62	61750997
1	BIEC2_27008	A	G	0.1067	5202	99	61821918
1	TBIEC2_27043	T	C	0.1064	5214	99	61910305
1	TBIEC2_27049	T	G	0.09973	5124	98.98	61923200
1	Affx-101662509	C	A	0.4696	3778	98.62	61928889
1	TBIEC2_27076	G	A	0.2183	5162	98.99	62014756
1	TBIEC2_27081	G	A	0.1512	5212	99	62019598
1	BIEC2_27090	G	A	0.09459	5064	98.97	62046470
1	TBIEC2_27091	G	A	0.2305	5214	99	62056974
1	TBIEC2_27107	A	G	0.1225	5208	99	62117404
1	TBIEC2_27116	A	G	0.229	5178	98.99	62171405
1	TBIEC2_27122	T	G	0.3867	5214	99	62222828
1	BIEC2_25552	T	C	0.1516	5166	98.99	62260637
1	BIEC2_25590	G	A	0.4134	1686	96.91	62379478
1	TBIEC2_27170	A	G	0.2637	5214	99	62395394
1	TBIEC2_27183	T	G	0.229	5214	99	62460666
1	BIEC2_27204	A	G	0.196	5214	99	62517648
1	Affx-102778466	G	A	0.3443	3782	98.62	62616067
1	BIEC2-25702	T	G	0.4291	4952	98.95	62642620
1	BIEC2_27337	A	G	0.4075	5212	99	62753075
1	BIEC2_25760	A	C	0.1176	5212	99	62785558
1	BIEC2_25768	A	G	0.2891	5210	99	62789771
1	BIEC2_27413	C	T	0.2927	5214	99	62872586
1	Affx-101594407	C	T	0.3956	3784	98.62	62974048
1	BIEC2_25857	G	A	0.09731	5210	99	62974904
1	BIEC2-25880	C	A	0.131	5214	99	63012690
1	Affx-102381880	A	G	0.4471	3784	98.62	63147398
1	BIEC2_27566	A	G	0.2517	5208	99	63244416
1	TBIEC2_27576	G	T	0.2666	5214	99	63255865
1	BIEC2_26011	G	T	0.2438	4122	98.74	63404322
1	BIEC2_27645	G	T	0.3816	4290	98.78	63478419
1	BIEC2_26041	A	G	0.2336	5214	99	63479791
1	BIEC2_26072	A	G	0.1295	5212	99	63547442
1	BIEC2_26073	A	C	0.2112	5198	99	63547512
1	BIEC2_26075	A	G	0.2116	5204	99	63547884
1	BIEC2_27793	G	A	0.299	5198	99	63680323
1	BIEC2_27802	A	G	0.3349	5192	99	63718562
1	TBIEC2_27815	T	C	0.3053	4032	98.71	63754958
1	BIEC2_27858	A	G	0.1823	5210	99	63834608
1	BIEC2_26262	A	G	0.09555	5212	99	63842252
1	BIEC2_26334	A	G	0.2104	5120	98.98	63927978
1	BIEC2_26386	C	T	0.2466	5214	99	63975987
1	BIEC2_26399	G	A	0.3528	2452	97.87	63991102
1	BIEC2_28027	T	G	0.4469	5212	99	64021105
1	BIEC2_28050	A	G	0.06509	5162	98.99	64053313
1	Affx-101858108	A	G	0.3462	3784	98.62	64212487
1	Affx-101214000	G	A	0.4249	3784	98.62	64223692
1	BIEC2-26527	T	C	0.4777	5212	99	64226460
1	BIEC2_26529	T	G	0.03522	3294	98.42	64233811
1	BIEC2_26551	G	A	0.2298	5214	99	64282841
1	BIEC2_26566	G	A	0.3802	5084	98.97	64290693
1	BIEC2_28222	G	A	0.04764	5206	99	64329917
1	BIEC2_26582	T	C	0.08343	4986	98.95	64383384
1	BIEC2_28234	C	T	0.07404	5200	99	64386608
1	BIEC2-26590	T	C	0.3556	5214	99	64395060
1	BIEC2_26617	C	T	0.3821	2154	97.58	64513274
1	BIEC2_26621	G	T	0.1199	5172	98.99	64515235
1	BIEC2-26628	A	G	0.1633	5212	99	64518670
1	Affx-102972296	G	A	0.4717	3784	98.62	64527698
1	BIEC2-26637	A	G	0.4954	5214	99	64540140
1	BIEC2_26658	A	G	0.4223	5214	99	64587779
1	BIEC2_26660	C	T	0.4387	5206	99	64598713
1	BIEC2-26666	A	G	0.4352	5028	98.96	64624080
1	BIEC2_26679	T	C	0.05646	5172	98.99	64655894
1	BIEC2_28333	A	G	0.439	5200	99	64678726
1	Affx-102490768	G	A	0.4929	3784	98.62	64741953
1	BIEC2_28360	T	C	0.0227	4934	98.94	64794572
1	BIEC2_26715	C	T	0.3055	5214	99	64820467
1	BIEC2_26896	C	T	0.3351	5210	99	65034232
1	BIEC2_26941	G	A	0.3849	5214	99	65190156
1	BIEC2-26960	A	G	0.2357	5172	98.99	65229900
1	BIEC2_26965	A	C	0.1619	5214	99	65233624
1	BIEC2_26992	C	T	0.3255	5214	99	65269432
1	BIEC2_28665	C	T	0.2679	5210	99	65303700
1	BIEC2_27028	G	A	0.1049	4034	98.71	65345638
1	Affx-101935152	A	G	0.4934	3784	98.62	65389237
1	BIEC2_28723	A	C	0.03235	5194	99	65393155
1	BIEC2_27092	G	T	0.07806	5214	99	65491273
1	BIEC2_28763	A	G	0.1567	5214	99	65499533
1	Affx-102305847	T	C	0.4955	3784	98.62	65537831
1	BIEC2_27143	T	C	0.3578	4192	98.76	65553951
1	BIEC2_28856	A	C	0.2229	4894	98.93	65627971
1	BIEC2_27194	G	A	0.4919	5214	99	65635645
1	Affx-101701081	A	C	0.444	3784	98.62	65638049
1	BIEC2_27258	A	G	0.1256	4236	98.77	65709486
1	BIEC2_27291	A	C	0.3936	5214	99	65751819
1	BIEC2_27292	T	C	0.3936	5214	99	65751827
1	BIEC2_27301	T	G	0.1617	5214	99	65769727
1	BIEC2_27322	C	T	0.2806	5206	99	65787092
1	BIEC2_27336	A	G	0.3678	5210	99	65814777
1	BIEC2_27351	T	C	0.4818	5214	99	65841804
1	BIEC2-27352	A	G	0.4816	5212	99	65842030
1	BIEC2_27399	G	T	0.2254	5214	99	65922084
1	Affx-102497861	T	C	0.3969	3782	98.62	65955348
1	BIEC2_29123	A	G	0.1177	5210	99	65998610
1	BIEC2_29136	T	C	0.1172	5196	99	66027047
1	BIEC2-27472	T	C	0.1809	5114	98.98	66073280
1	BIEC2_27474	T	C	0.1181	5214	99	66079294
1	BIEC2_27499	G	T	0.3533	5208	99	66142552
1	BIEC2-27502	C	T	0.03433	5214	99	66145680
1	BIEC2_27512	C	A	0.462	2262	97.69	66163344
1	BIEC2_27549	C	T	0.1671	5214	99	66219652
1	BIEC2_27561	T	C	0.1162	5196	99	66232715
1	BIEC2_27575	T	C	0.09604	3884	98.66	66252315
1	BIEC2_27577	C	A	0.1176	5214	99	66256151
1	BIEC2_27584	G	A	0.304	5142	98.99	66282749
1	BIEC2_27588	C	T	0.334	3904	98.66	66296523
1	BIEC2_27590	C	A	0.43	5214	99	66302733
1	BIEC2_27609	G	T	0.1948	5148	98.99	66346442
1	BIEC2_27617	A	G	0.1929	5214	99	66353633
1	BIEC2_27626	G	A	0.1941	5214	99	66358865
1	BIEC2_27654	G	A	0.116	5214	99	66370474
1	BIEC2_29387	A	G	0.3143	5208	99	66417339
1	BIEC2_27701	T	C	0.1264	5214	99	66447334
1	BIEC2_27707	T	C	0.1958	5214	99	66464383
1	BIEC2_27725	A	G	0.144	5214	99	66523553
1	BIEC2_29429	G	A	0.2142	4024	98.7	66523718
1	BIEC2_29469	C	T	0.4392	5210	99	66627395
1	BIEC2_27766	A	G	0.3079	4300	98.79	66629017
1	Affx-101922539	T	C	0.4539	3624	98.56	66751965
1	BIEC2_29486	C	T	0.3993	5206	99	66784262
1	BIEC2_29582	0	C	0	5170	98.99	66971543
1	UKUL136	C	T	0.3823	5206	99	67184959
1	BIEC2-28055	C	A	0.3822	5204	99	67222990
1	UKUL137	T	C	0.02425	5114	98.98	67263480
1	BIEC2_29777	G	A	0.3805	5080	98.97	67348231
1	Affx-101781032	A	G	0.4466	3782	98.62	67375548
1	BIEC2_29785	C	T	0.2221	5214	99	67440989
1	BIEC2_28086	T	C	0.1034	5040	98.97	67508814
1	BIEC2-28090	T	C	0.3813	5214	99	67515030
1	BIEC2_28094	T	C	0.2228	5058	98.97	67550128
1	BIEC2_28097	C	T	0.4509	4986	98.95	67562066
1	BIEC2-28105	A	C	0.01404	5198	99	67605270
1	BIEC2_28108	T	C	0.000576	5208	99	67634918
1	BIEC2_28110	C	T	0.454	5214	99	67647989
1	BIEC2_28111	C	T	0.4538	5146	98.99	67649729
1	BIEC2_28127	T	C	0.0643	5194	99	67777922
1	BIEC2_28129	A	G	0.4536	5212	99	67781374
1	BIEC2-28145	T	C	0.4721	5206	99	67860790
1	Affx-101755787	A	G	0.3942	3782	98.62	67885652
1	Affx-102743424	G	A	0.491	3784	98.62	67927306
1	BIEC2_28163	A	G	0.4294	4308	98.79	67974379
1	BIEC2_28164	A	G	0.3809	5212	99	67978224
1	BIEC2_28165	G	A	0.3784	5082	98.97	67987302
1	BIEC2_28170	T	C	0.4434	5214	99	68013884
1	BIEC2_28172	C	T	0.4064	5214	99	68032907
1	BIEC2_28187	C	T	0.3838	5214	99	68107187
1	BIEC2_29911	G	A	0.1003	4258	98.78	68158204
1	BIEC2_28203	C	T	0.4533	5142	98.99	68228297
1	BIEC2_28204	G	A	0.2863	5214	99	68261793
1	BIEC2_28205	C	T	0.4131	5118	98.98	68262049
1	BIEC2_28214	T	C	0.002121	5186	98.99	68321344
1	BIEC2_28230	C	T	0.384	5214	99	68409348
1	BIEC2_28237	G	A	0.454	5198	99	68432463
1	CUHSNP00142523	T	C	0.09517	5212	99	68489764
1	TBIEC2_29987	G	A	0.3446	5214	99	68507314
1	TBIEC2_29988	T	C	0.1834	5130	98.98	68521660
1	BIEC2_28302	C	T	0.2021	5214	99	68597487
1	Affx-102812768	G	A	0.3866	838	93.78	68599083
1	BIEC2-28421	A	G	0.328	5214	99	68655670
1	BIEC2_28460	0	G	0	5214	99	68701437
1	BIEC2_28464	T	G	0.2896	5214	99	68708147
1	BIEC2_28497	T	C	0.0257	5214	99	68757722
1	BIEC2_28507	A	G	0.2787	5188	98.99	68778169
1	BIEC2_30273	T	G	0.4008	5214	99	68794687
1	BIEC2_28580	T	C	0.4305	5212	99	68836045
1	BIEC2-28597	C	T	0.3884	5214	99	68862020
1	BIEC2_30384	A	G	0.4732	5194	99	68882377
1	BIEC2_28685	T	C	0.1624	5208	99	68949965
1	BIEC2-28702	0	C	0	5214	99	68983310
1	BIEC2_28705	A	G	0.00211	5214	99	68987095
1	TBIEC2_30464	A	G	0.2927	4968	98.95	69023763
1	BIEC2_28749	C	T	0.2574	5186	98.99	69062965
1	BIEC2_28761	G	T	0.1256	5214	99	69082572
1	BIEC2_28797	T	C	0.1839	5214	99	69126714
1	Affx-102924380	A	G	0.43	3784	98.62	69259568
1	BIEC2_28874	A	C	0.4753	5214	99	69326275
1	BIEC2_28875	G	T	0.4751	5212	99	69339109
1	BIEC2_28876	G	A	0.408	5208	99	69339208
1	BIEC2_28888	C	T	0.2612	5214	99	69407277
1	BIEC2_28890	T	C	0.07962	3994	98.69	69407423
1	BIEC2_28892	C	T	0.2608	5210	99	69407512
1	BIEC2_28898	G	A	0.2597	5168	98.99	69410844
1	BIEC2_30646	C	T	0.04059	5198	99	69453723
1	BIEC2_28907	A	G	0.4745	5054	98.97	69505589
1	BIEC2_28912	A	G	0.4898	5214	99	69561176
1	BIEC2_30661	G	A	0.2873	5114	98.98	69646754
1	BIEC2_28922	T	G	0.2613	4922	98.94	69651426
1	BIEC2_28931	T	C	0.2852	5214	99	69697043
1	BIEC2-28953	A	G	0.145	5206	99	69735970
1	BIEC2_28955	A	G	0.197	5202	99	69736571
1	BIEC2_30757	A	G	0.1408	4028	98.71	69819214
1	BIEC2_29036	T	C	0.02451	3590	98.55	69863308
1	BIEC2_29040	A	G	0.2712	5214	99	69894317
1	TBIEC2_30840	T	G	0.2662	5214	99	70013860
1	BIEC2_30857	T	C	0.1523	5200	99	70037326
1	Affx-101245137	T	C	0.4571	2844	98.17	70083904
1	BIEC2_29163	A	G	0.2313	5214	99	70107952
1	BIEC2_29175	T	C	0.224	5214	99	70111294
1	BIEC2_29216	G	A	0.2259	5214	99	70188962
1	BIEC2_29223	G	A	0.4533	3274	98.41	70227908
1	BIEC2_29229	T	C	0.2346	5214	99	70238049
1	BIEC2_29243	C	T	0.2223	5200	99	70241764
1	BIEC2-29293	T	C	0.2735	5214	99	70306880
1	BIEC2_29337	T	C	0.2123	5210	99	70348014
1	BIEC2_29359	T	C	0.373	5214	99	70378596
1	Affx-101152234	T	C	0.4503	3784	98.62	70438123
1	BIEC2_29403	A	G	0.3278	5214	99	70483839
1	BIEC2_29404	C	T	0.2909	5214	99	70484175
1	BIEC2_29405	G	T	0.2911	5212	99	70486478
1	TBIEC2_31192	A	C	0.2898	5210	99	70539539
1	BIEC2_29442	A	G	0.07601	5210	99	70578534
1	BIEC2_31219	C	T	0.1765	5194	99	70611627
1	BIEC2_29468	C	A	0.2885	5206	99	70657328
1	BIEC2_29471	A	C	0.1809	5174	98.99	70661243
1	TBIEC2_31253	C	T	0.2885	5214	99	70699368
1	BIEC2_29487	G	A	0.1657	4200	98.76	70711861
1	Affx-102367510	A	G	0.3512	1600	96.74	70737559
1	BIEC2_31316	T	C	0.114	5202	99	70792797
1	BIEC2_29545	T	C	0.1149	5214	99	70814074
1	BIEC2_31335	C	T	0.1048	5198	99	70851175
1	BIEC2_31364	T	C	0.4211	5172	98.99	70918902
1	BIEC2-29592	T	C	0.4718	5208	99	70949440
1	BIEC2_29595	A	G	0.2154	5214	99	70953234
1	BIEC2_31437	C	T	0.3694	5124	98.98	71092136
1	Affx-102007752	A	G	0.4364	3774	98.62	71115573
1	BIEC2_29744	T	C	0.4545	5166	98.99	71161271
1	BIEC2_31558	T	C	0.1576	5196	99	71194853
1	BIEC2_31588	C	A	0.2167	5196	99	71256202
1	BIEC2_31607	A	G	0.2129	5138	98.99	71300745
1	BIEC2_29832	A	C	0.09958	5212	99	71329207
1	BIEC2_29857	A	G	0.3886	5214	99	71344522
1	BIEC2_29865	C	A	0.3048	5128	98.98	71348106
1	BIEC2_31679	G	T	0.08803	5214	99	71385950
1	BIEC2_29894	T	G	0.4043	5214	99	71386455
1	Affx-102976072	T	C	0.3808	3784	98.62	71418351
1	BIEC2_30004	T	C	0.3444	5206	99	71487753
1	Affx-102663095	G	A	0.4138	3784	98.62	71510051
1	BIEC2_30185	A	G	0.4872	3896	98.66	71612809
1	BIEC2-30189	T	C	0.3956	5210	99	71614110
1	BIEC2_30196	G	A	0.4919	5208	99	71614973
1	BIEC2_30201	C	T	0.07889	5172	98.99	71617352
1	BIEC2_30223	A	G	0.3734	5214	99	71627209
1	BIEC2_30229	T	C	0.2524	5206	99	71631365
1	BIEC2_30231	A	G	0.1525	5174	98.99	71631425
1	BIEC2_30236	A	C	0.4932	5182	98.99	71635149
1	BIEC2_30240	T	C	0.1635	5112	98.98	71635419
1	BIEC2_30262	C	T	0.3264	5214	99	71656683
1	BIEC2_30293	G	A	0.1891	5214	99	71723537
1	TBIEC2_32109	A	G	0.1856	5152	98.99	71755750
1	TBIEC2_32123	T	C	0.1887	5200	99	71799153
1	TBIEC2_32124	A	C	0.1889	5210	99	71799464
1	Affx-101493426	G	A	0.4175	3784	98.62	71877364
1	Affx-102783221	A	G	0.4801	3776	98.62	71886307
1	BIEC2_30357	T	C	0.1371	5214	99	71975325
1	BIEC2_32184	C	T	0.3252	5206	99	71989818
1	Affx-101956916	T	G	0.4519	3740	98.61	71990019
1	Affx-103064364	A	G	0.4563	2060	97.47	72005385
1	BIEC2-30432	T	C	0.1026	5212	99	72100180
1	BIEC2_30441	G	T	0.1028	5214	99	72113388
1	BIEC2_30472	C	T	0.2394	5214	99	72155297
1	BIEC2-30481	C	T	0.09761	3012	98.27	72167830
1	BIEC2_30482	T	C	0.2323	5118	98.98	72167912
1	BIEC2_32376	T	C	0.2819	5214	99	72256672
1	BIEC2_32430	A	C	0.1097	5212	99	72297107
1	BIEC2_30624	A	G	0.1161	5056	98.97	72345299
1	BIEC2_30626	T	C	0.1512	5094	98.98	72345453
1	BIEC2_30665	G	T	0.1256	4994	98.96	72420182
1	BIEC2_30667	C	T	0.1497	5210	99	72424991
1	BIEC2_30716	G	A	0.2873	5190	99	72537262
1	BIEC2_30717	T	C	0.1672	5208	99	72537379
1	Affx-102130971	C	T	0.3903	3784	98.62	72549559
1	BIEC2_32683	C	T	0.2584	5212	99	72750853
1	BIEC2_32694	T	C	0.1005	5194	99	72753874
1	BIEC2_30890	T	G	0.1619	5200	99	72817405
1	BIEC2_30892	T	C	0.09785	5018	98.96	72817579
1	BIEC2_30897	G	A	0.113	5212	99	72819693
1	BIEC2_30904	C	T	0.1623	5214	99	72823343
1	BIEC2_32842	T	C	0.1253	5212	99	72958533
1	BIEC2-30999	A	G	0.3619	4310	98.79	72970970
1	Affx-102421697	T	C	0.4186	3784	98.62	73026577
1	BIEC2_31048	A	G	0.3241	5180	98.99	73056328
1	BIEC2-31049	G	A	0.325	5206	99	73056400
1	BIEC2_31051	C	A	0.3648	1376	96.21	73056567
1	BIEC2_31058	T	G	0.1967	3930	98.67	73080978
1	BIEC2-31081	A	C	0.4944	4252	98.77	73123780
1	BIEC2_32986	C	T	0.1899	5134	98.98	73193794
1	BIEC2_31154	A	G	0.1958	5214	99	73264938
1	BIEC2_33025	C	A	0.2749	4216	98.76	73278197
1	BIEC2_31196	C	T	0.1147	5214	99	73349996
1	BIEC2_31225	A	C	0.4824	2948	98.23	73390433
1	BIEC2_31243	G	T	0.2023	5146	98.99	73417368
1	BIEC2_31244	G	T	0.2064	5164	98.99	73417572
1	TBIEC2_33149	G	A	0.227	5158	98.99	73505964
1	TBIEC2_33153	T	G	0.1646	5202	99	73517781
1	BIEC2_31300	C	T	0.1656	5204	99	73545254
1	BIEC2_31328	A	C	0.2178	1630	96.8	73575357
1	BIEC2_31329	C	T	0.3644	5000	98.96	73575439
1	BIEC2_31396	A	C	0.4547	5212	99	73694927
1	Affx-101676164	A	C	0.4493	3784	98.62	73694984
1	Affx-102336406	T	C	0.4492	3780	98.62	73713114
1	BIEC2_33301	G	A	0.207	4120	98.73	73795137
1	BIEC2_31446	A	G	0.05692	5200	99	73829994
1	BIEC2_31448	G	T	0.318	5214	99	73830391
1	BIEC2_31514	T	C	0.4883	5214	99	73881378
1	Affx-102862397	T	C	0.465	886	94.12	73888884
1	BIEC2_31580	G	A	0.3962	5210	99	73992006
1	BIEC2_31608	T	C	0.4954	5214	99	74040456
1	UKUL141	T	C	0.09347	4996	98.96	74084298
1	BIEC2_31630	T	C	0.2764	5214	99	74102792
1	BIEC2_33512	A	G	0.3267	5210	99	74103154
1	TBIEC2_33611	C	T	0.179	5212	99	74260168
1	BIEC2_33612	C	A	0.3881	5128	98.98	74260370
1	BIEC2_31746	T	C	0.2044	5200	99	74294536
1	BIEC2_31761	T	C	0.009259	4968	98.95	74354948
1	BIEC2_31806	G	A	0.3101	5214	99	74453044
1	BIEC2_31845	T	C	0.2303	5214	99	74518685
1	BIEC2_33739	T	C	0.2756	5214	99	74524733
1	BIEC2_33764	A	G	0.105	5104	98.98	74574126
1	Affx-102346271	A	G	0.4812	3778	98.62	74623008
1	BIEC2_33798	A	C	0.4911	5196	99	74651104
1	BIEC2_31955	T	G	0.3557	5212	99	74772884
1	BIEC2-31961	G	A	0.08257	5208	99	74787500
1	BIEC2-31989	A	G	0.4296	5214	99	74844110
1	BIEC2_31990	T	C	0.02863	5100	98.98	74844801
1	BIEC2_32008	T	C	0.08095	5176	98.99	74878999
1	BIEC2_32009	C	T	0.4785	5168	98.99	74880142
1	BIEC2_32016	C	T	0.4653	5214	99	74897083
1	Affx-101219873	G	T	0.4709	3782	98.62	74931338
1	BIEC2_32058	G	A	0.103	5206	99	74975168
1	BIEC2-32066	G	A	0.3507	5098	98.98	74985150
1	BIEC2_33988	A	G	0.3496	5200	99	75014444
1	BIEC2_34009	C	T	0.4052	5156	98.99	75034595
1	Affx-101555096	T	G	0.4929	3782	98.62	75064056
1	BIEC2_32142	A	C	0.3514	5194	99	75109834
1	BIEC2_34043	G	T	0.4593	5188	98.99	75148912
1	BIEC2_32158	A	G	0.1749	5214	99	75187248
1	BIEC2_32161	T	C	0.3979	4288	98.78	75245998
1	BIEC2-32168	C	A	0.3322	5184	98.99	75308260
1	BIEC2_32173	A	G	0.4983	5210	99	75317307
1	BIEC2_32174	T	G	0.1724	5210	99	75317324
1	BIEC2_32177	T	C	0.3243	5212	99	75333244
1	BIEC2_32187	G	A	0.3431	5214	99	75409929
1	BIEC2_32192	A	G	0.4699	5214	99	75410452
1	BIEC2_32202	A	G	0.3297	5214	99	75458447
1	BIEC2_32205	A	G	0.3297	5214	99	75461775
1	BIEC2_32224	A	G	0.1162	5208	99	75497178
1	BIEC2_32228	T	C	0.03836	5214	99	75499024
1	BIEC2_32232	A	G	0.02896	5110	98.98	75500433
1	BIEC2_32234	C	T	0.2498	4048	98.71	75506294
1	BIEC2_34166	C	T	0.2309	5214	99	75551906
1	Affx-102458196	T	C	0.35	3780	98.62	75614207
1	BIEC2_34193	T	C	0.2618	5198	99	75652528
1	UKUL142	C	T	0.4948	5200	99	75724769
1	UKUL143	T	C	0.2427	5212	99	75744010
1	BIEC2-32325	A	G	0.2532	4016	98.7	75751220
1	BIEC2_32339	C	T	0.05946	5214	99	75779675
1	BIEC2_32399	T	C	0.06425	5214	99	75826822
1	BIEC2_34339	A	G	0.401	5194	99	75885020
1	TBIEC2_34386	C	A	0.4016	5202	99	76001872
1	TBIEC2_34387	A	C	0.4012	5212	99	76002021
1	BIEC2_32501	C	T	0.3084	5210	99	76069923
1	BIEC2_32505	A	G	0.4003	5166	98.99	76076655
1	TBIEC2_34424	G	A	0.3254	5110	98.98	76142073
1	BIEC2_32520	T	G	0.4004	5170	98.99	76154827
1	BIEC2_34451	A	G	0.0002523	3964	98.68	76222618
1	BIEC2_32546	A	G	0.4656	5208	99	76229305
1	BIEC2-32572	C	T	0.1873	5162	98.99	76294080
1	BIEC2_32613	G	T	0.06157	5214	99	76327871
1	BIEC2_32635	A	G	0.3042	5190	99	76370694
1	BIEC2_32636	G	T	0.4809	3188	98.36	76373789
1	BIEC2_32642	A	G	0.1099	5214	99	76385429
1	BIEC2_34589	A	C	0.0001924	5198	99	76449875
1	BIEC2_32688	A	C	0.4685	5214	99	76508159
1	BIEC2_32689	A	G	0.3481	5202	99	76512117
1	BIEC2_34615	A	G	0.1858	5214	99	76598706
1	BIEC2_32706	A	C	0.07307	5214	99	76631203
1	Affx-102740579	A	G	0.496	3780	98.62	76674026
1	BIEC2_34675	G	A	0.3801	5104	98.98	76727585
1	UKUL146	A	G	0.1966	5214	99	76774140
1	Affx-102453587	T	C	0.491	3686	98.59	76823203
1	BIEC2_32794	A	G	0.42	5212	99	76852364
1	Affx-101228422	T	G	0.4659	3778	98.62	76885922
1	BIEC2_32896	T	G	0.4829	5210	99	76937743
1	BIEC2_32906	G	A	0.3706	5210	99	76942056
1	BIEC2_32907	T	C	0.371	5202	99	76942129
1	BIEC2_32911	A	G	0.3779	5208	99	76961646
1	BIEC2_32912	0	C	0	5214	99	76963647
1	BIEC2_32917	A	G	0.04509	5212	99	76993877
1	Affx-103061102	T	C	0.4964	842	93.81	77011516
1	Affx-102402670	T	C	0.436	3784	98.62	77078374
1	BIEC2_34853	G	A	0.3331	5178	98.99	77108210
1	BIEC2_32937	C	T	0.3809	5212	99	77145936
1	TBIEC2_34869	G	A	0.1588	5214	99	77173157
1	TBIEC2_34877	C	T	0.1469	5214	99	77178428
1	BIEC2_32970	T	C	0.1202	5118	98.98	77220026
1	BIEC2_32973	T	C	0.4661	5162	98.99	77280853
1	Affx-102226811	T	C	0.4868	3716	98.6	77323754
1	BIEC2_35041	G	A	0.2882	5190	99	77375822
1	BIEC2-33142	G	A	0.2865	5214	99	77405690
1	BIEC2_33143	C	T	0.2865	5214	99	77406951
1	BIEC2_33144	T	C	0.2865	5214	99	77407072
1	BIEC2_33182	G	A	0.3022	5188	98.99	77433355
1	BIEC2-33183	C	T	0.2971	4164	98.75	77433370
1	BIEC2_33188	A	G	0.4526	5214	99	77435722
1	BIEC2_33222	T	C	0.3788	5214	99	77471609
1	BIEC2_33229	T	C	0.1632	5214	99	77479607
1	BIEC2_35192	C	A	0.1206	5214	99	77530495
1	BIEC2_35193	T	C	0.1206	5214	99	77530536
1	Affx-102213996	T	C	0.3866	3782	98.62	77575824
1	Affx-103097304	C	T	0.4397	3780	98.62	77604338
1	BIEC2_33304	G	A	0.2209	5214	99	77690698
1	BIEC2_33368	C	T	0.394	5162	98.99	77742936
1	BIEC2_35353	G	T	0.217	5134	98.98	77777713
1	BIEC2_33458	C	T	0.386	5142	98.99	77835323
1	BIEC2_33480	C	T	0.1663	5052	98.97	77854425
1	BIEC2_35449	C	T	0.3921	5210	99	77887393
1	BIEC2_33516	G	T	0.1053	4246	98.77	77926005
1	BIEC2_33525	G	T	0.4264	5214	99	77958896
1	BIEC2_33544	A	G	0.3902	5200	99	77965998
1	BIEC2_33675	A	G	0.2472	5214	99	78116193
1	BIEC2_33724	G	A	0.1119	5172	98.99	78149173
1	BIEC2-33761	T	C	0.1345	1100	95.26	78166900
1	Affx-101191469	G	T	0.3967	3600	98.55	78170974
1	BIEC2-33811	G	A	0.2465	5204	99	78280130
1	BIEC2_33837	A	C	0.1274	5196	99	78303728
1	Affx-101221255	T	G	0.4461	3784	98.62	78397794
1	Affx-101835312	T	G	0.369	3780	98.62	78427693
1	BIEC2_35957	T	G	0.1934	5212	99	78480290
1	Affx-102805140	C	T	0.4997	3782	98.62	78513682
1	BIEC2-34037	A	G	0.1926	5198	99	78563930
1	BIEC2_34068	A	G	0.05609	4136	98.74	78621508
1	BIEC2_34073	A	G	0.2125	5214	99	78643276
1	BIEC2_34086	G	A	0.09891	5116	98.98	78672723
1	BIEC2_34108	A	G	0.1175	5108	98.98	78696856
1	BIEC2_36175	G	A	0.07599	5198	99	78738990
1	BIEC2_34206	G	A	0.342	5214	99	78792374
1	BIEC2-34260	G	A	0.4305	5212	99	78837500
1	BIEC2_34294	A	C	0.4812	5212	99	78851291
1	BIEC2_34303	T	C	0.4814	5214	99	78855345
1	BIEC2_36358	C	T	0.2912	5134	98.98	78903369
1	BIEC2_34411	T	C	0.4561	5214	99	78964636
1	BIEC2_34426	C	T	0.158	5210	99	78983405
1	BIEC2_34507	T	C	0.03299	5214	99	79048949
1	BIEC2_34515	T	C	0.2123	5214	99	79055859
1	BIEC2_34523	T	C	0.4031	5214	99	79077636
1	Affx-101825864	T	C	0.406	3778	98.62	79091193
1	BIEC2_34549	A	G	0.2564	5214	99	79166406
1	BIEC2_34560	T	C	0.481	5214	99	79170604
1	BIEC2-34566	C	T	0.08228	5214	99	79173540
1	BIEC2_34569	T	C	0.4813	5080	98.97	79174101
1	Affx-102325263	T	G	0.4949	3726	98.6	79221603
1	BIEC2_34607	C	A	0.01417	5010	98.96	79254694
1	BIEC2_34608	T	G	0.1036	5214	99	79254756
1	BIEC2-34623	T	C	0.0003836	5214	99	79286300
1	BIEC2_36714	G	A	0.1906	5210	99	79302579
1	BIEC2_34666	A	C	0.1112	5214	99	79305704
1	Affx-101238219	A	G	0.3967	3784	98.62	79379278
1	Affx-102782457	T	G	0.3962	3778	98.62	79456238
1	CUHSNP00142571	0	C	0	5160	98.99	79494480
1	BIEC2_36813	A	G	0.2444	1350	96.14	79585695
1	BIEC2_34738	G	A	0.4371	5214	99	79592692
1	BIEC2_36827	A	G	0.4152	5152	98.99	79636305
1	BIEC2_34775	A	C	0.03283	4934	98.94	79701758
1	BIEC2_34828	T	C	0.1851	5214	99	79755124
1	Affx-101138866	C	T	0.4519	3784	98.62	79818257
1	BIEC2_34930	A	G	0.06889	5182	98.99	79915565
1	Affx-102678757	A	G	0.4445	3768	98.62	79983876
1	BIEC2_34973	A	C	0.08247	5214	99	80006149
1	BIEC2_34974	C	T	0.08247	5214	99	80006209
1	BIEC2_34987	T	G	0.4858	5214	99	80029939
1	BIEC2_34996	G	T	0.4858	5214	99	80035038
1	BIEC2_34998	A	G	0.1942	5212	99	80039009
1	Affx-101675600	A	G	0.3815	3772	98.62	80064249
1	Affx-102963702	T	C	0.3979	3662	98.58	80216911
1	Affx-101774023	G	A	0.3629	3538	98.53	80224617
1	TBIEC2_37146	T	C	0.317	5212	99	80299846
1	BIEC2_37159	T	C	0.4348	5202	99	80319885
1	BIEC2-35050	C	A	0.01599	5192	99	80364720
1	BIEC2_35081	A	G	0.1101	5214	99	80409265
1	BIEC2_35104	T	C	0.2881	5178	98.99	80429662
1	BIEC2_35166	A	G	0.0583	5214	99	80493758
1	BIEC2_35184	A	G	0.01223	5152	98.99	80509959
1	BIEC2_35190	A	G	0.01803	5214	99	80513241
1	Affx-102042781	T	C	0.3903	3782	98.62	80527448
1	BIEC2_37412	T	G	0.4677	5196	99	80607709
1	BIEC2_37434	A	G	0.2511	5214	99	80680731
1	BIEC2_35307	A	G	0.1789	5214	99	80724601
1	TBIEC2_37471	G	A	0.3071	5214	99	80774703
1	BIEC2_37472	C	T	0.179	5212	99	80775355
1	BIEC2_35334	G	A	0.2846	5166	98.99	80789272
1	BIEC2_37489	C	T	0.1921	4300	98.79	80799171
1	BIEC2_37541	A	G	0.2047	5144	98.99	80916857
1	BIEC2_35396	T	C	0.2107	5210	99	80965484
1	BIEC2_35411	A	G	0.3256	5162	98.99	81004329
1	BIEC2_37645	T	C	0.1792	5206	99	81155148
1	BIEC2_37662	C	T	0.4927	5210	99	81186982
1	BIEC2_37686	G	A	0.1246	5184	98.99	81224171
1	BIEC2_37695	T	C	0.03012	5212	99	81267610
1	Affx-101880709	G	A	0.4429	3784	98.62	81274214
1	BIEC2_37754	T	G	0.08669	5214	99	81401744
1	BIEC2_35592	T	C	0.3517	4998	98.96	81413523
1	BIEC2_35596	T	C	0.1966	5106	98.98	81419273
1	Affx-102224162	G	A	0.4989	3784	98.62	81446943
1	BIEC2-35621	G	A	0.2547	4268	98.78	81544340
1	BIEC2_35622	G	A	0.2541	5080	98.97	81544362
1	BIEC2_35624	A	G	0.2524	3930	98.67	81544759
1	BIEC2_35630	C	T	0.4408	5184	98.99	81550293
1	BIEC2_35634	C	T	0.441	5204	99	81551572
1	BIEC2_35654	G	T	0.1953	4198	98.76	81627223
1	BIEC2_37833	G	A	0.2678	5212	99	81649245
1	BIEC2_35663	C	T	0.07403	5214	99	81707317
1	BIEC2_35665	A	G	0.1995	5212	99	81715481
1	BIEC2_37856	T	C	0.1922	1722	96.97	81752934
1	BIEC2_35709	A	G	0.01899	5214	99	81846023
1	BIEC2_35714	T	G	0.3248	5188	98.99	81858337
1	BIEC2_35719	A	G	0.2672	5214	99	81892241
1	BIEC2-35722	A	C	0.1366	5214	99	81894020
1	BIEC2_35724	T	C	0.2995	5198	99	81896213
1	BIEC2_35729	G	A	0.3038	4302	98.79	81903346
1	BIEC2_35739	C	T	0.2671	5204	99	81944914
1	BIEC2_35777	G	T	0.4309	4296	98.79	82052341
1	BIEC2_37991	G	A	0.239	5206	99	82076188
1	BIEC2_35805	T	C	0.3852	2614	98.01	82116447
1	Affx-102011145	A	G	0.4704	3784	98.62	82141361
1	BIEC2_38015	A	G	0.0001931	5178	98.99	82235799
1	BIEC2_38020	G	A	0.1857	5196	99	82326237
1	BIEC2_35836	A	G	0.16	5212	99	82371288
1	BIEC2_35849	T	C	0.1731	5160	98.99	82407314
1	BIEC2_35869	C	T	0.4382	2234	97.67	82439577
1	BIEC2_35879	C	T	0.03606	5214	99	82464952
1	BIEC2_35882	G	A	0.1601	5214	99	82465272
[truncated: 58,199 more rows]
