# Supplementary material for: Replacement of microsatellite markers by imputed medium-density SNP arrays for parentage control in German warmblood horses
Source: J Appl Genet. 2022 Sep 29;63(4):783–92. doi: 10.1007/s13353-022-00725-9 (PMC9637052; doi:10.1007/s13353-022-00725-9)
Supplement: Supplementary file 4 — Supplementary file4 (XLSX 23 KB) [file 13353_2022_725_MOESM4_ESM.xlsx]

## Sheet: 1_imputation_accuracy_replicate
File S4 Overview of achieved imputation accuracies at replicate level and at microsatellite marker level Achieved imputation accuracies at replicate level in a tenfold cross-validation for five German horse breeds. Options A and B refer to an imputation strategy within and across breeds, respectively.
OPTION A (within breeds)	Mean imputation accuracy per test round in percent (%)										overall mean	mean high GTR1 markers	mean low GTR2 markers
horse breed	1	2	3	4	5	6	7	8	9	10
all breeds	97.6335	98.0956	98.0505	98.197	97.5885	97.9603	98.0167	97.9265	98.0618	98.2759	97.9806	97.8959	98.1839
Holsteiner	98.4848	98.3957	98.6631	99.1384	98.7819	98.7522	99.1087	98.8116	99.0196	98.4551	98.7611	98.3207	99.8182
Oldenburger	98.1025	98.229	98.0076	98.3871	97.723	98.3238	98.4187	98.482	98.229	98.6401	98.2543	98.0421	98.7634
Oldenburg International	95.9559	97.9779	97.2426	96.6912	95.4044	96.3235	95.7721	97.4265	95.9559	98.1618	96.6912	96.1198	98.0625
Trakehner	98.6631	99.0196	98.3957	97.5045	98.4848	98.3957	98.4848	97.7718	98.6631	98.7522	98.4135	98.1944	98.9394
Westphalian	90.8824	94.5588	95.2941	95	91.3235	92.9412	91.7647	91.6176	93.2353	95	93.1618	96.0417	86.25
OPTION B (across breeds)	Mean imputation accuracy per test round in percent (%)										overall mean	mean high GTR markers	mean low GTR markers
horse breed	1	2	3	4	5	6	7	8	9	10
all breeds	96.1911	96.1799	96.3489	96.2475	96.0221	96.1573	96.1122	96.2925	96.1799	95.9657	96.1697	98.4371	90.728
Holsteiner	96.7023	96.1973	96.9103	96.4646	96.9697	96.5538	97.0588	97.1777	96.4349	96.3161	96.6786	98.5101	92.2828
Oldenburger	97.1537	97.1221	96.7109	97.3751	96.5212	96.9639	97.1221	97.0272	96.5844	96.9956	96.9576	98.4274	93.4301
Oldenburg International	93.5662	93.75	92.6471	93.5662	93.9338	93.9338	91.1765	93.75	93.9338	93.1985	93.3456	98.3854	81.25
Trakehner	97.4153	97.9501	97.7718	96.8806	98.1283	97.861	96.9697	97.148	97.9501	97.9501	97.6025	98.649	95.0909
Westphalian	89.2647	90.7353	92.5	91.0294	87.2059	89.4118	89.2647	89.1176	91.9118	88.3824	89.8824	97.8125	70.85
1 high GTR = genotyping rate ≥ 90% (microsatellite markers are: AHT4, AHT5, ASB2, HMS2, HMS3, HMS6, HMS7, HTG10, HTG4, HTG6, HTG7, VHL20)
2 low GTR = genotyping rate < 90% (microsatellite markers are: HMS1, ASB17, ASB23, CA425, LEX3)
Replacement of microsatellite markers by imputed medium-density SNP arrays for parentage control in German warmblood horses
J Appl Genet
Wietje Nolte, Hatem Alkhoder, Mirell Wobbe, Kathrin F. Stock, Ernst Kalm, Sarah Vosgerau, Nina Krattenmacher, Georg Thaller, Jens Tetens and Christa Kühn
kuehn@fbn-dummerstorf.de

## Sheet: 2_imputation_accuracy_marker
File S4 S4 Overview of achieved imputation accuracies at replicate level and at microsatellite marker level Achieved imputation accuracies in percent at microsatellite marker level in a tenfold cross-validation for five German horse breeds. Options A and B refer to an imputation strategy within and across breeds, respectively.
Option A (within breeds)
horse breed	HMS7	HMS2	ASB2	HTG6	HMS1	ASB17	HTG10	AHT4	CA425	ASB23	VHL20	LEX3	HMS6	HTG7	AHT5	HTG4	HMS3	average all markers	average high GTR1 markers2	average low GTR3 markers4	SD5 all markers	SD high GTR markers	SD low GTR markers
all breeds	98.6973	98.8697	98.9847	99.4253	99.272	97.682	98.659	98.8314	97.7969	98.2759	99.0421	97.8927	99.1571	99.5211	86.3985	99.0038	98.1609	97.9806	97.8959	98.1839	2.94637	3.48338	0.579469
Holsteiner	98.2323	99.596	99.4949	99.5455	100	99.4949	98.0808	98.8889	100	99.596	98.9899	100	99.0909	99.798	89.3434	99.5455	99.2424	98.7611	98.3207	99.8182	2.41594	2.75466	0.22496
Oldenburger	99.5699	98.7634	98.7097	99.6237	99.6237	97.2581	99.3548	99.3548	99.6774	97.6882	99.4624	99.5699	99.4086	99.6237	85.8065	98.4946	98.3333	98.2543	98.0421	98.7634	3.19115	3.71522	1.06283
Oldenburg International	97.5	97.1875	97.1875	98.4375	99.375	96.25	97.8125	97.1875	99.375	95.9375	97.1875	99.375	98.4375	99.375	78.125	99.0625	95.9375	96.6912	96.1198	98.0625	4.78641	5.50133	1.61051
Trakehner	98.7879	99.5455	99.697	99.3939	99.2424	97.5758	99.697	98.3333	100	98.0303	99.8485	99.8485	99.3939	98.6364	87.4242	100	97.5758	98.4135	98.1944	98.9394	2.85789	3.31864	0.972534
Westphalian	97.75	96	98	98.75	94	92	97.25	98.25	73.25	96.75	97.5	75.25	98.5	99.25	79.5	97	94.75	93.1618	96.0417	86.25	8.21357	5.12432	9.93353
Option B (across breeds)
horse breed	HMS7	HMS2	ASB2	HTG6	HMS1	ASB17	HTG10	AHT4	CA425	ASB23	VHL20	LEX3	HMS6	HTG7	AHT5	HTG4	HMS3	average all markers	average high GTR1 markers2	average low GTR3 markers4	SD5 all markers	SD high GTR markers	SD low GTR markers
all breeds	99.023	99.2146	99.2529	99.6169	92.4904	83.8697	99.1571	99.4061	97.5479	82.4138	99.4828	97.318	99.387	99.6169	88.6973	99.3295	99.0613	96.1697	98.4371	90.728	5.54586	2.94249	6.4685
Holsteiner	98.1818	99.798	99.6465	99.596	98.1818	83.4848	98.7879	99.3939	99.697	80.1515	99.2929	99.899	99.4444	99.7475	89.2929	99.596	99.3434	96.6786	98.5101	92.2828	5.96142	2.8128	8.62956
Oldenburger	99.7849	98.8172	98.9247	99.7849	95.4839	86.5054	99.4086	99.5161	98.871	87.7957	99.7312	98.4946	99.3011	99.7849	87.957	99.0323	99.086	96.9576	98.4274	93.4301	4.52625	3.17501	5.27577
Oldenburg International	99.6875	98.125	99.0625	99.375	96.25	56.5625	99.6875	99.375	99.0625	55.9375	99.375	98.4375	99.375	100	88.125	99.375	99.0625	93.3456	98.3854	81.25	13.8083	3.12457	20.4347
Trakehner	99.0909	99.8485	99.3939	99.697	98.3333	91.9697	99.697	99.2424	99.5455	86.2121	99.8485	99.3939	99.5455	98.3333	90.303	100	98.7879	97.6025	98.649	95.0909	3.9161	2.55896	5.24304
Westphalian	99	98	98.75	99	37.75	82	98.5	99.25	76.25	83.5	98.75	74.75	99.25	100	87	98.25	98	89.8824	97.8125	70.85	15.5701	3.30581	16.8779
Option A (within breeds)
horse breed	HMS7	HMS2	ASB2	HTG6	HMS1	ASB17	HTG10	AHT4	CA425	ASB23	VHL20	LEX3	HMS6	HTG7	AHT5	HTG4	HMS3	average all markers	average high GTR1 markers2	average low GTR3 markers4	SD5 all markers	SD high GTR markers	SD low GTR markers
all breeds	1.30268	1.13027	1.01533	0.574713	0.727969	2.31801	1.341	1.16858	2.20307	1.72414	0.957854	2.10728	0.842912	0.478927	13.6015	0.996169	1.83908	2.01938	2.10409	1.81609	2.94637	3.48338	0.579469
Holsteiner	1.76768	0.40404	0.505051	0.454545	0	0.505051	1.91919	1.11111	0	0.40404	1.0101	0	0.909091	0.20202	10.6566	0.454545	0.757576	1.23886	1.67929	0.181818	2.41594	2.75466	0.22496
Oldenburger	0.430108	1.23656	1.29032	0.376344	0.376344	2.74194	0.645161	0.645161	0.322581	2.31183	0.537634	0.430108	0.591398	0.376344	14.1935	1.50538	1.66667	1.74573	1.95789	1.23656	3.19115	3.71522	1.06283
Oldenburg International	2.5	2.8125	2.8125	1.5625	0.625	3.75	2.1875	2.8125	0.625	4.0625	2.8125	0.625	1.5625	0.625	21.875	0.9375	4.0625	3.30882	3.88021	1.9375	4.78641	5.50133	1.61051
Trakehner	1.21212	0.454545	0.30303	0.606061	0.757576	2.42424	0.30303	1.66667	0	1.9697	0.151515	0.151515	0.606061	1.36364	12.5758	0	2.42424	1.58645	1.80556	1.06061	2.85789	3.31864	0.972534
Westphalian	2.25	4	2	1.25	6	8	2.75	1.75	26.75	3.25	2.5	24.75	1.5	0.75	20.5	3	5.25	6.83824	3.95833	13.75	8.21357	5.12432	9.93353
Option B (across breeds)
horse breed	HMS7	HMS2	ASB2	HTG6	HMS1	ASB17	HTG10	AHT4	CA425	ASB23	VHL20	LEX3	HMS6	HTG7	AHT5	HTG4	HMS3	average all markers	average high GTR1 markers2	average low GTR3 markers4	SD5 all markers	SD high GTR markers	SD low GTR markers
all breeds	0.977011	0.785441	0.747126	0.383142	7.50958	16.1303	0.842912	0.59387	2.45211	17.5862	0.517241	2.68199	0.613027	0.383142	11.3027	0.670498	0.938697	3.83029	1.5629	9.27203	5.54586	2.94249	6.4685
Holsteiner	1.81818	0.20202	0.353535	0.40404	1.81818	16.5152	1.21212	0.606061	0.30303	19.8485	0.707071	0.10101	0.555556	0.252525	10.7071	0.40404	0.656566	3.32145	1.4899	7.71717	5.96142	2.8128	8.62956
Oldenburger	0.215054	1.1828	1.07527	0.215054	4.51613	13.4946	0.591398	0.483871	1.12903	12.2043	0.268817	1.50538	0.698925	0.215054	12.043	0.967742	0.913978	3.04238	1.57258	6.56989	4.52625	3.17501	5.27577
Oldenburg International	0.3125	1.875	0.9375	0.625	3.75	43.4375	0.3125	0.625	0.9375	44.0625	0.625	1.5625	0.625	0	11.875	0.625	0.9375	6.65441	1.61458	18.75	13.8083	3.12457	20.4347
Trakehner	0.909091	0.151515	0.606061	0.30303	1.66667	8.0303	0.30303	0.757576	0.454545	13.7879	0.151515	0.606061	0.454545	1.66667	9.69697	0	1.21212	2.3975	1.35101	4.90909	3.9161	2.55896	5.24304
Westphalian	1	2	1.25	1	62.25	18	1.5	0.75	23.75	16.5	1.25	25.25	0.75	0	13	1.75	2	10.1176	2.1875	29.15	15.5701	3.30581	16.8779
1 high GTR = genotyping rate ≥ 90%
2 low GTR = genotyping rate < 90%
3 microsatellite markers with high GTR are: HMS7, HMS2, ASB2, HTG6, HTG10, AHT4, VHL20, HMS6, HTG7, AHT5, HTG4, HMS3
4 microsatellite markers with low GTR are: HMS1, ASB17, ASB23, CA425, LEX3
5 SD = standard deviation
6 error rate corresponds to the difference of 100 - imputation accuracy
Colour highlights are indicative of the quality of imputation. Low error rates/ high imputation accuracies are highlighted in shades of green, mediocre results in shades of yellow and orange and high error rates/ low imputation accuracies are highlighted in shades of red. Standard deviations are not highlighted.
