# Supplementary material for: Replacement of microsatellite markers by imputed medium-density SNP arrays for parentage control in German warmblood horses
Source: J Appl Genet. 2022 Sep 29;63(4):783–92. doi: 10.1007/s13353-022-00725-9 (PMC9637052; doi:10.1007/s13353-022-00725-9)
Supplement: Supplementary file 6 — Supplementary file6 (XLSX 144 KB) [file 13353_2022_725_MOESM6_ESM.xlsx]

## Sheet: 1_number_SNP_around_MS
File S6 Number of SNPs for imputation and imputation accuracies in the validations stage Number of SNPs upstream and downstream of each microsatellite marker depending on different scenarios with ranges of 2, 3.5, and 5 megabase pairs
		2Mbps1		3.5Mbps		5Mbps
Microsatellite marker	Chromosome	SNPs upstream to MS	SNPs downstream to MS	SNPs upstream to MS	SNPs downstream to MS	SNPs upstream to MS	SNPs downstream to MS
HMS7	1	47	27	70	69	106	104
ASB17	2	40	45	77	80	103	119
ASB23	3	65	50	95	90	133	131
HMS6	4	40	55	85	84	124	120
HTG7	4	51	57	87	99	127	134
AHT5	8	8	33	8	53	8	88
HMS3	9	54	56	91	92	126	127
HTG4	9	34	56	34	91	34	125
HMS2	10	52	56	89	88	136	123
ASB2	15	54	55	91	96	129	137
HTG6	15	57	51	95	88	135	129
HTG10	21	43	63	85	100	124	136
AHT4	24	54	66	91	107	127	147
VHL20	30	56	49	94	96	135	128
1Mbps=megabasepairs
Replacement of microsatellite markers by imputed medium-density SNP arrays for parentage control in German warmblood horses
J Appl Genet
Wietje Nolte, Hatem Alkhoder, Mirell Wobbe, Kathrin F. Stock, Ernst Kalm, Sarah Vosgerau, Nina Krattenmacher, Georg Thaller, Jens Tetens and Christa Kühn
kuehn@fbn-dummerstorf.de

## Sheet: 2imputation_accuracy_validation
File S6 Number of SNPs for imputation and imputation accuracies in the validations stage Mean imputation accuracy for all validation scenarios for the 14 imputed MS
Mbps=megabasepairs, VAL/REF=ratio of validation to reference animals in percent
